# Supplementary material for: Detailed Analysis of a Contiguous 22-Mb Region of the Maize Genome
Source: PLoS Genet. 2009 Nov 20;5(11):e1000728. doi: 10.1371/journal.pgen.1000728 (PMC2773423; doi:10.1371/journal.pgen.1000728)
Supplement: Table S1 — Genes and QTL mapped in AR182. (0.03 MB XLS) [file pgen.1000728.s015.xls]

## Sheet: Sheet1
Suppl. Table 1. Genes and QTL mapped in the ctg182 region
Trait	Trait Analysis	Linkage Analysis	Environment	Bin
cob diameter	cobd3	cobd3-SFA	Ames IA 1993	4.06
ear diameter	eard3	eard3-SFA	Ames IA 1993	4.06
ear length	earl9	earl9-SFA	Ames IA 1993	4.06
ears per plant	epp2	epp2-SFA	Ames IA 1993	4.06
grain yield	gyld6	gyld6-SFA	Ames IA 1993	4.06
kernel length	klen2	klen2-SFA	Ames IA 1993	4.06
kernel row number	krow3	krow3-SFA	Ames IA 1993	4.06
kernel weight	300k3	300k3-SFA	Ames IA 1993	4.06
kernel weight	grwt10	grwt10-CIM	Composite: 2 Tlaltizapan env 1992-93	4.06
kernel weight	grwt9	grwt9-CIM	Composite: 2 Tlaltizapan env 1992-93	4.06
kernel weight	300k2	300k2-SFA	Composite: Urbana IL 1990-91	4.06
maysin content	maysin3	maysin3-CIM	Tifton GA 1995	4.06
maysin content	maysin2	maysin2-CIM	Columbia MO 1995	4.06
oil concentration	oilc1	oilc1-SFA	Composite: Urbana IL 1990-91	4.06
plant height	plht30	plht30-CIM	Composite: 2 Tlaltizapan env 1992-93	4.06
plant height	plht29	plht29-CIM	Composite: Corn Belt and 1 Italian env.	4.06
protein content, kernel	proc3	proc3-SFA	Composite: Urbana IL 1990-91	4.06
response to corn earworm	cew2	cew2-CIM	Tifton GA 1995	4.06
response to sugarcane borer	scb1	scb1-CIM	Composite: 2 Tlaltazipan,Poza Rica 1993	4.06
starch content	starch1	starch1-SFA	Composite: Urbana IL 1990-91	4.06
3rd leaf height	3lfht1	3lfht1-SFA	Moulon FR	4.07
3rd leaf length	3lflen1	3lflen1-SFA	Moulon FR	4.07
3rd leaf width	3lfwid1	3lfwid1-SFA	Moulon FR	4.07
ADP glucose pyrophosphorylase activity	agp1	agp1-SFA	Moulon FR	4.07
anthesis date	hupol1	hupol1-IM	Composite: 4 Iowa environments 1987-88 A	4.07
anthesis-silking interval	asi1	asi1-IM	Composite: 4 Iowa environments 1987-88 A	4.07
cob diameter	cobd1	cobd1-IM	Composite: 3 Iowa environments 1987-88	4.07
days to 3rd leaf	d3lf1	d3lf1-SFA	Moulon FR	4.07
dry matter content, 3-leaf stage	3lfdm1	3lfdm1-SFA	Moulon FR	4.07
ear diameter	eard1	eard1-IM	Composite: 3 Iowa environments 1987-88	4.07
ear height	earht1	earht1-IM	Composite: 4 Iowa environments 1987-88 A	4.07
ear length	earl1	earl1-IM	Composite: 3 Iowa environments 1987-88	4.07
foliar senescence	stagr1	stagr1-IM	Composite: 4 Iowa environments 1987-88 A	4.07
grain moisture	moist1	moist1-IM	Composite: 5 Corn Belt environments 1987-88	4.07
grain yield	gyld1	gyld1-IM	Composite: 5 Corn Belt environments 1987-88	4.07
invertase activity	inv1	inv1-SFA	Moulon FR	4.07
kernel row length	krowl1	krowl1-IM	Composite: 3 Iowa environments 1987-88	4.07
kernel row number	krow1	krow1-IM	Composite: 3 Iowa environments 1987-88	4.07
kernel thickness	kthic1	kthic1-IM	Composite: 3 Iowa environments 1987-88	4.07
kernel weight	100k1	100k1-IM	Composite: 4 Iowa environments 1987-88 A	4.07
kernel weight	300k2	300k2-SFA	Composite: Urbana IL 1990-91	4.07
oil concentration	oilc1	oilc1-SFA	Composite: Urbana IL 1990-91	4.07
plant height	plht8	plht8-IM	Composite: 3 Corn Belt environments 1987	4.07
protein content, kernel	proc3	proc3-SFA	Composite: Urbana IL 1990-91	4.07
reducing sugars, 3rd leaf	3lfred1	3lfred1-SFA	Moulon FR	4.07
reducing sugars, 4th leaf	4lfred1	4lfred1-SFA	Moulon FR	4.07
response to Cercospora zeae-maydis	czm1	czm1-SFA	Andrews NC 1988	4.07
response to Cercospora zeae-maydis	czm2	czm2-SFA	Mt Jackson VA 1988	4.07
response to Cercospora zeae-maydis	czm3	czm3-SFA	Andrews NC 1989	4.07
response to Cercospora zeae-maydis	czm4	czm4-SFA	Composite: 3 environments 1988-89	4.07
response to Cercospora zeae-maydis	czm4	czm4-IM	Composite: 3 environments 1988-89	4.07
silking date	huslk1	huslk1-IM	Composite: 4 Iowa environments 1987-88 A	4.07
starch content	starch1	starch1-SFA	Composite: Urbana IL 1990-91	4.07
sucrose phosphate synthase activity	sps1	sps1-SFA	Moulon FR	4.07
sucrose synthase activity	sus1	sus1-SFA	Moulon FR	4.07
sucrose, 3rd leaf	3lfsuc1	3lfsuc1-SFA	Moulon FR	4.07
sucrose, 4th leaf	4lfsuc1	4lfsuc1-SFA	Moulon FR	4.07
test weight	test1	test1-IM	Composite: 5 Corn Belt environments 1987-88	4.07
anthesis date	hupol5	hupol5-IM	Ames IA 1989	4.08
anthesis date	hupol6	hupol6-IM	Ames IA 1990	4.08
anthesis date	hupol7	hupol7-IM	Composite: 2 Ames IA env. 1989-1990	4.08
anthesis date	dpoll1	dpoll1-IM	Composite: Poza Rica 1990, Tlaltizapan 1990	4.08
anthesis date	dpoll2	dpoll2-IM	Poza Rica 1990	4.08
anthesis date	dpoll3	dpoll3-IM	Tlaltizapan 1990	4.08
anthesis-silking interval	asi4	asi4-IM	Ames IA 1989	4.08
anthesis-silking interval	asi5	asi5-IM	Ames IA 1990	4.08
anthesis-silking interval	asi6	asi6-IM	Composite: 2 Ames IA env. 1989-1990	4.08
cob diameter	cobd3	cobd3-SFA	Ames IA 1993	4.08
cob diameter	cobd4	cobd4-IM	Ames IA 1989	4.08
cob diameter	cobd6	cobd6-IM	Composite: 2 Ames IA env. 1989-1990	4.08
cob diameter	cobd5	cobd5-IM	Ames IA 1990	4.08
ear diameter	eard3	eard3-SFA	Ames IA 1993	4.08
ear diameter	eard4	eard4-IM	Ames IA 1989	4.08
ear diameter	eard5	eard5-IM	Ames IA 1990	4.08
ear diameter	eard6	eard6-IM	Composite: 2 Ames IA env. 1989-1990	4.08
ear height	earht5	earht5-IM	Ames IA 1989	4.08
ear height	earht6	earht6-IM	Ames IA 1990	4.08
ear height	earht7	earht7-IM	Composite: 2 Ames IA env. 1989-1990	4.08
ear length	earl9	earl9-SFA	Ames IA 1993	4.08
ear length	earl10	earl10-IM	Ames IA 1989	4.08
ear length	earl11	earl11-IM	Ames IA 1990	4.08
ear length	earl12	earl12-IM	Composite: 2 Ames IA env. 1989-1990	4.08
ears per plant	epp2	epp2-SFA	Ames IA 1993	4.08
ears per plant	epp3	epp3-IM	Ames IA 1989	4.08
ears per plant	epp4	epp4-IM	Ames IA 1990	4.08
ears per plant	epp5	epp5-IM	Composite: 2 Ames IA env. 1989-1990	4.08
grain yield	gyld6	gyld6-SFA	Ames IA 1993	4.08
grain yield	gyld7	gyld7-IM	Ames IA 1989	4.08
grain yield	gyld9	gyld9-IM	Composite: 2 Ames IA env. 1989-1990	4.08
grain yield	gyld8	gyld8-IM	Ames IA 1990	4.08
kernel length	klen2	klen2-SFA	Ames IA 1993	4.08
kernel length	klen3	klen3-IM	Ames IA 1989	4.08
kernel length	klen4	klen4-IM	Ames IA 1990	4.08
kernel length	klen5	klen5-IM	Composite: 2 Ames IA env. 1989-1990	4.08
kernel row number	krow3	krow3-SFA	Ames IA 1993	4.08
kernel row number	krow4	krow4-IM	Ames IA 1989	4.08
kernel row number	krow5	krow5-IM	Ames IA 1990	4.08
kernel row number	krow6	krow6-IM	Composite: 2 Ames IA env. 1989-1990	4.08
kernel weight	300k3	300k3-SFA	Ames IA 1993	4.08
kernel weight	300k4	300k4-IM	Ames IA 1989	4.08
kernel weight	300k5	300k5-IM	Ames IA 1990	4.08
kernel weight	300k6	300k6-IM	Composite: 2 Ames IA env. 1989-1990	4.08
kernel weight	grwt1	grwt1-IM	Composite: Poza Rica 1990, Tlaltizapan 1990	4.08
kernel weight	grwt3	grwt3-IM	Tlaltizapan 1990	4.08
kernel weight	grwt2	grwt2-IM	Poza Rica 1990	4.08
plant height	plht26	plht26-IM	Ames IA 1989	4.08
plant height	plht27	plht27-IM	Ames IA 1990	4.08
plant height	plht28	plht28-IM	Composite: 2 Ames IA env. 1989-1990	4.08
plant height	plht1	plht1-IM	Composite: Poza Rica 1990, Tlaltizapan 1990	4.08
plant height	plht2	plht2-IM	Poza Rica 1990	4.08
plant height	plht3	plht3-IM	Tlaltizapan 1990	4.08
response to southwestern corn borer	swcb1	swcb1-IM	Tlaltizapan 1991	4.08
silking date	huslk4	huslk4-IM	Ames IA 1989	4.08
silking date	huslk5	huslk5-IM	Ames IA 1990	4.08
silking date	huslk6	huslk6-IM	Composite: 2 Ames IA env. 1989-1990	4.08
