# Supplementary material for: Detailed Analysis of a Contiguous 22-Mb Region of the Maize Genome
Source: PLoS Genet. 2009 Nov 20;5(11):e1000728. doi: 10.1371/journal.pgen.1000728 (PMC2773423; doi:10.1371/journal.pgen.1000728)
Supplement: Table S3 — Genetic markers in AR182. (0.04 MB XLS) [file pgen.1000728.s017.xls]

## Sheet: Sheet1
Table S3. Genetic markers in AR182.
Marker	Map Positionsa	Bin	Original Map	Physical Contig	Genes and Notes	Start	End
his2b5	373.03	4.06	Genetic 2008 4	182	histone 2B5	1201502	1202179
umc2070	373.03	4.06	IBM2 FPC0507 4	182		1313730	1314249
umc1869	373.04	4.06	IBM2 FPC0507 4	182		1747933	1748076
tola1	373.07	4.06	Genetic 2008 4	182	similar to ATP synthase alpha chain, mitochondral homology,	2797229	2798317
aldh2	373.11	4.06	Genetic 2008 4	182	rf2b	5989469	5985299
gln5	373.15	4.06	Genetic 2008 4	182	glutamine synthetase	7108545	7111679
rz567b(klc)	373.3	4.06	IBM2 4	182	kinesin light chain-related	826422	826231
csu816	373.52	4.06	UMC 98 4	182		31370	32436
csu587a	373.52	4.06	UMC 98 4	181
IDP1684	373.7	4.06	cIBM2006 4	181
IDP1943	373.7	4.06	cIBM2006 4	181
IDP8254	373.77	4.06	ISU IBM Map7 4		Wrong, in Chr2 AC194093
IDP1989	373.77	4.06	cIBM2006 4	181
TIDP5716	373.77	4.06	ISU IBM Map7 4	181
IDP8534	373.77	4.06	ISU IBM Map7 4	181
TIDP2971	374.84	4.06	ISU IBM Map7 4	181
pza01926	375.02	4.06	NAM 4	181
IDP2349	375.91	4.06	cIBM2006 4	181
TIDP3018	376.38	4.06	ISU IBM Map7 4	181
TIDP7090	376.38	4.06	ISU IBM Map7 4	181
IDP600	378.69	4.06	cIBM2006 4	181
IDP799	379.05	4.06	cIBM2006 4	181
IDP7372	379.05	4.06	ISU IBM Map7 4	181
IDP8298	379.05	4.06	ISU IBM Map7 4	181
ant2	379.3	4.06	IBM2 4	182	adenine nucleotide translocator2	3922541	3923932
IDP308	379.48	4.06	cIBM2006 4	181
IDP4270	380.46	4.06	ISU IBM Map7 4	182		57604	58383
IDP8386	380.46	4.06	ISU IBM Map7 4	181
IDP8602	380.83	4.06	ISU IBM Map7 4	182		144340	144743
IDP8476	380.83	4.06	ISU IBM Map7 4	182		155628	156053
IDP851	380.83	4.06	cIBM2006 4	182		600384	601037
gl4	385.66	4.06	Genetic 2008 4	NA	glossy4, also gl16
TIDP3101	386.1	4.06	ISU IBM Map7 4	182		3120624	3123142
gpm55	386.55	4.06	cIBM2006 4	182		2909126	2909718
gpm439	386.55	4.06	cIBM2006 4	182		3923722	3924226
gpm366	386.62	4.06	cIBM2006 4	182		3923741	3923885
gpm484a	386.62	4.06	cIBM2006 4	182		6100497	6100384
trg1	386.71	4.06	BNL 96 frame 4	NA	trigonelline1
csu907a	387.02	4.06	UMC 98 4	182		3932422	3933433
csu643b	387.02	4.06	UMC 98 4	NA	RFLP
umc1329	387.13	4.06	LHRF Gnp2004 4	182		5701599	5702188
gpm903b	389.4	4.06	cIBM2006 4		Wrong, RFLP,in Chr10
rgpc601a	391.42	4.06	UMC 98 4	182		4656907	4656821
agrc563b	391.58	4.06	Mycogen 1992 4	NA	RFLP
bnlg2291	392.2	4.06	IBM2 4	182		9524322	9524494
bnlg1137	392.4	4.06	IBM2 4	182		9722392	9722637
bnlg1784	393.78	4.06	IBM2 FPC0507 4	182		10887391	10887633
pza03116	393.79	4.06	NAM 4	182		6938306	6938884
pco061578	396.86	4.06	NAM 4	182		7211319	7211600
umc66a(lcr) (CBM 4.07)	397.4	4.07	IBM2 4	182		11009231	11010272
gsy289b	399.11	4.07	cIBM2006 4	182	glutamine synthetase	7108835	7110774
IDP4759	399.44	4.07	ISU IBM Map7 4	182		6939756	6940413
IDP4994	399.44	4.07	ISU IBM Map7 4	182		7050138	7050668
IDP8497	399.44	4.07	ISU IBM Map7 4	182		7066428	7066833
IDP6586	399.44	4.07	ISU IBM Map7 4	182		7098173	7098932
IDP7036	399.44	4.07	ISU IBM Map7 4	182		7098767	7099223
pza01289	400.28	4.07	IBM SNP 2007 4	182		10489802	10489596
gpm117c	400.75	4.07	cIBM2006 4	182		9950588	9950699
TIDP3545	402.6	4.07	ISU IBM Map7 4	182		7210739	7211169
TIDP9252	402.6	4.07	ISU IBM Map7 4	182		7210779	7211287
IDP7922	402.6	4.07	ISU IBM Map7 4	182		7418720	7419147
TIDP8850	402.6	4.07	ISU IBM Map7 4	182		8950252	8950528
IDP6964	402.6	4.07	ISU IBM Map7 4	182		9526721	9527036
TIDP7116	402.6	4.07	ISU IBM Map7 4	182		9535613	9536013
IDP6635	402.6	4.07	ISU IBM Map7 4	182		9535639	9536301
TIDP6115	402.6	4.07	ISU IBM Map7 4	182		10777731	10778340
TIDP6684	403.66	4.07	ISU IBM Map7 4	182		10714523	10715171
phm3155	404.01	4.07	NAM 4	182		11344207	11343636
prh1	404.25	4.07	UMC 98 4	182	ser/thr protein phosphatase1	10888099	10887937
abc1	404.25	4.07	Genetic 2008 4	182	ABC (yeast) homolog1	11508758	11509353
csu525(rpL17)	404.25	4.07	UMC 98 4	182		11653066	11654717
bti31094::Ac	404.25	4.07	cIBM2006 4	NA	Ac line
IDP4532	405.76	4.07	ISU IBM Map7 4	182		11009535	11010312
IDP4074	405.76	4.07	cIBM2006 4	182		11009537	11009884
IDP8258	405.76	4.07	ISU IBM Map7 4	182		11602996	11603493
TIDP2840	406.1	4.07	ISU IBM Map7 4	182		11598992	11598438
rz446a	406.49	4.07	UMC 98 4	182		11973877	11973727
IDP3905	406.65	4.07	cIBM2006 4	182		11735986	11736375
klp1e	408.23	4.07	UMC 98 4	NA	unknown probe type
umc104a	408.7	4.07	IBM2 4	182	RFLP	12564737	12564225
dupssr34	409.35	4.07	LHRF Gnp2004 4	182		12022646	12022802
pco080224b	410.53	4.07	IBM SNP 2007 4	182		12427891	12427642
mmp147	410.8	4.07	IBM2 4	182		12555532	12555599
pza00271	410.86	4.07	NAM 4	182		12427891	12427603
isu35	411.21	4.07	CU 99 4	NA	unknown probe type
umc2038	411.3	4.07	IBM2 4	182		12683537	12683658
TIDP2986	412.42	4.07	ISU IBM Map7 4	182		12435014	12435603
IDP4515	413.25	4.07	ISU IBM Map7 4	182		13044658	13045419
umc19	414.2	4.07	IBM2 4	182		13212067	13212106
uaz66b	414.2	4.07	BNL 95 4		Wrong, RFLP, in Chr6
bnl8.08e	414.2	4.07	BNL 95 4	NA	RFLP
bnl8.08i	414.2	4.07	BNL 93 4	NA	RFLP
umc229a	414.2	4.07	UMC 98 4	NA	RFLP
pco143166	414.28	4.07	IBM SNP 2007 4	182		13024007	13025463
pco068393	414.28	4.07	IBM SNP 2007 4	182		13055664	13056170
umc1651	414.28	4.07	IBM2 FPC0507 4	182		13126679	13126771
umc1994	414.32	4.07	IBM2 FPC0507 4	182		14789871	14790432
umc1620	414.32	4.07	IBM2 FPC0507 4	182		15070867	15070356
lkrsdh1	414.32	4.07	Genetic 2008 4	182	lysine-ketoglutarate reductase/saccharopine dehydrogenase1	15532856	15543686
pco110662	415.23	4.07	NAM 4	182		13133700	13138164
pcna2	415.72	4.07	ISU IBM Map4 4	182	proliferating cell nuclear antigen2	12866416	12867259
TIDP3563	415.72	4.07	ISU IBM Map7 4	182		13146065	13146548
IDP8482	415.72	4.07	ISU IBM Map7 4	182		13217776	13218033
mon00128::Ac	417.49	4.07	cIBM2006 4	NA	Ac line
gpm520	420.58	4.07	LHRF Gnp2004 4	182		13624424	13625003
mmp115a	420.6	4.07	IBM2 4		Wrong, RFLP, in Chr3
bnl5.67a	420.87	4.07	UMC 98 4	NA	RFLP
pbs13c	420.87	4.07	BNL 95 4	NA	unknown probe type
agrp168c	420.87	4.07	UMC 98 4	NA	RFLP
npi396	421.58	4.07	BNL 95 4	NA	RFLP
uaz47a	421.58	4.07	BNL 95 4	NA	RFLP
IDP1671	421.61	4.07	ISU IBM Map4 4	182		13763101	13764089
TIDP7107	421.61	4.07	ISU IBM Map7 4	197	in ctg197 of Chr4
mon03078::Ac	422	4.07	cIBM2006 4	NA	Ac line
pza02825	422.08	4.07	IBM SNP 2007 4	182		14425847	14425336
IDP8954	422.82	4.07	ISU IBM Map7 4	182		13821512	13821809
IDP1421	422.82	4.07	ISU IBM Map7 4	182		13822597	13822080
IDP7522	422.82	4.07	ISU IBM Map7 4	182		13882308	13882735
agrr27	422.96	4.07	Mycogen 1992 4	NA	RFLP
umc1847	424.08	4.07	SSR Tx303xCO159 2003 4	182		15133459	15133611
umc244a	424.46	4.07	UMC 98 4	NA	RFLP
pza03275	425.69	4.07	NAM 4	182		15134275	15133632
uaz74	425.82	4.07	BNL 95 4	182		15532113	15532242
bnlg1189	428	4.07	IBM2 4	182		16839930	16840141
nii2	428.4	4.07	Genetic 2008 4	182	nitrite reductase2	18367304	18370473
umc1194	429.56	4.07	SSR T218xGT119 2002 4	182		18041484	18042093
bnl5.24b	430.2	4.07	IBM2 4	182	RFLP	16912345	16912466
IDP7898	431.23	4.07	ISU IBM Map7 4	182		17132551	17132868
dek31	432	4.07	Genetic 2008 4	NA	defective kernel31
uaz222	436.36	4.07	BNL 95 4	182		16291555	16292166
wsu(nia3)	436.36	4.07	BNL 96 frame 4	NA	RFLP
IDP9018	436.84	4.07	ISU IBM Map7 4	182		18299652	18300363
IDP7911	436.84	4.07	ISU IBM Map7 4	182		18377706	18378456
PCO119336	436.95	4.07	INDEL(MMP) IBM 2003 4	182		18240161	18253306
asg33	437.5	4.07	IBM2 4	182		18475261	18475420
IDP8018	438.04	4.07	ISU IBM Map7 4	182		18364363	18364984
pco123260	438.05	4.07	IBM SNP 2007 4	182		18361225	18365271
csu672b	438.05	4.07	IBM2 FPC0507 4	182		18537202	18538673
csu597d(dah)	438.05	4.07	UMC 98 4		Wrong, RFLP, in Chr7
IDP7912	439.25	4.07	ISU IBM Map7 4	182		18481263	18481560
gpm108a	439.82	4.07	cIBM2006 4	182		18369836	18370396
asg9a	441.14	4.07	UMC 98 4	NA	RFLP
bti00207::Ac	441.61	4.07	cIBM2006 4	182		18475282	18477856
umc1775	443.2	4.07	IBM2 4	182		19419305	19421783
uaz171	443.31	4.07	IBM2 FPC0507 4	182		19610096	19610434
zmm19	443.53	4.07	NAM 4	182		18660242	18666960
mmc0341	443.76	4.07	SSR T218xGT119 2002 4	182		20224298	20224541
umc127c (CBM 4.08)	443.92	4.08	UMC 98 4	182		19591864	19592078
asg74b	443.92	4.08	UMC 98 4	NA	RFLP
rpl29	443.95	4.08	Genetic 2008 4	182	ribosomal protein L29	20363516	20364957
IDP4760	444.06	4.08	ISU IBM Map7 4	182		19487679	19488102
IDP8587	444.06	4.08	ISU IBM Map7 4	182		19558578	19559358
IDP7899	444.06	4.08	ISU IBM Map7 4	182		19580324	19580689
gpm302a	445.08	4.08	LHRF Gnp2004 4		Wrong, RFLP, in Chr1
IDP1980	446.06	4.08	cIBM2006 4	182		19589173	19589632
umc2009	447.01	4.08	SSR T218xGT119 2002 4	182		20224385	20224490
gpm151c	448.14	4.08	LHRF Gnp2004 4		Wrong, RFLP, in Chr7
umc1667	449.4	4.08	IBM2 4	182		20674604	20674745
pco132510	450.39	4.08	NAM 4	182		20444741	20445207
pza01976	450.73	4.08	NAM 4	182	RFLP	20565652	20566090
npi292	450.86	4.08	BNL 96 frame 4	NA	RFLP
asg85a	451.01	4.08	UMC 98 4	182		19990336	19991172
AY109534	452.1	4.08	IBM2 4	182		20999118	21000154
umc1808	452.9	4.08	IBM2 4	182		20997361	20997452
cl32627_1e	453.06	4.08	IBM SNP 2007 4	182		20992987	20995030
mmp3	455.9	4.08	IBM2 4	182		21191108	21191726
gpm874a	456.68	4.08	cIBM2006 4	182		21477570	21479168
asg27a	458.1	4.08	IBM2 4	NA	RFLP
npi253b	459.71	4.08	BNL 96 frame 4		Wrong, RFLP, in Chr9
bnl22	459.71	4.08	BNL 95 4	NA	RFLP
isu132a	459.71	4.08	CU 99 4	NA	RFLP
o1	459.98	4.08	Genetic 2008 4	NA
IDP7306	461.59	4.08	ISU IBM Map7 4	182		21189246	21189800
IDP7504	461.59	4.08	ISU IBM Map7 4	182		21193144	21193575
IDP7901	462.82	4.08	ISU IBM Map7 4	182		21283093	21283651
umc1871	463.38	4.08	SSR Tx303xCO159 2003 4	182		21636784	21636925
IDP8084	464.05	4.08	ISU IBM Map7 4	182		21547670	21547974
gpm612a	464.47	4.08	LHRF Gnp2004 4	182		800	1079
a These highlighted markers are high-confidence framework markers used to calculate physical/genetic ratios
