# Supplementary material for: Detailed Analysis of a Contiguous 22-Mb Region of the Maize Genome
Source: PLoS Genet. 2009 Nov 20;5(11):e1000728. doi: 10.1371/journal.pgen.1000728 (PMC2773423; doi:10.1371/journal.pgen.1000728)
Supplement: Table S4 — Physical to genetic ratios in AR182. (0.02 MB XLS) [file pgen.1000728.s018.xls]

## Sheet: Sheet1
Table S4. Physical to genetic ratioes in AR182
	Genetic			Position in Pseudomolecule		Genetic/Physical ratio
Markers	Position	Bin	Map	Start	End	(cM/Mb)
ant2	379.3	4.06	IBM2 4	3922541	3923932	2.3
bnlg1137	392.4	4.06	IBM2 4	9722392	9722637	5.7
umc104a	408.7	4.07	IBM2 4	12564225	12564737	NA
mmp147	410.8	4.07	IBM2 4	12555532	12555599	3.9
umc2038	411.3	4.07	IBM2 4	12683537	12683658	5.4
umc19	414.2	4.07	IBM2 4	13212067	13212106	4.3
bnl5.24b	430.2	4.07	IBM2 4	16912345	16912466	4.7
asg33	437.5	4.07	IBM2 4	18475261	18475420	6
umc1775	443.2	4.07	IBM2 4	19419305	19421783	4.9
umc1667	449.4	4.08	IBM2 4	20674604	20674745	10.8
umc1808	452.9	4.08	IBM2 4	20997361	20997452	15.4
mmp3	455.9	4.08	IBM2 4	21191108	21191726	21.5
Average						4.4
NA: not appliable
