# Supplementary material for: Detailed Analysis of a Contiguous 22-Mb Region of the Maize Genome
Source: PLoS Genet. 2009 Nov 20;5(11):e1000728. doi: 10.1371/journal.pgen.1000728 (PMC2773423; doi:10.1371/journal.pgen.1000728)
Supplement: Table S5 — General characteristics of the LTR elements in AR182. (0.02 MB XLS) [file pgen.1000728.s019.xls]

## Sheet: Sheet1
Table S5. General characteristics of the LTR elements in AR182.
Superfamilya	Family Name	Insertion Date (Average)	Full-length Copy Number	Coverage (bp)
RLX	ahov	0	1	5069
RLG	ansuya	130769	1	14350
RLX	avahi	4.06154e+06	1	13762
RLX	bida	57692.3	1	328
RLC	bygum	2.14423e+06	2	45005
RLG	cinful-zeon	451819	74	1105612
RLG	dagaf	886154	10	264086
RLX	daju	3050000	1	1409
RLG	doke	665865	8	265230
RLX	egisu	103846	1	31108
RLC	eninu	280769	1	21048
RLX	eweko	1.44231e+06	1	19081
RLX	ewib	2.14231e+06	1	8128
RLG	flip	532692	4	408788
RLG	fourf	409615	2	34361
RLC	giepum	426154	5	412401
RLG	grande	583278	23	457823
RLG	grande	583278	23	388531
RLC	gudyeg	346154	2	38859
RLG	guhis	1.63077e+06	1	15449
RLX	gunu	310769	5	241649
RLG	gyma	269231	4	542039
RLG	huck	855965	49	2739973
RLX	ikukob	271154	4	167012
RLC	ji	761901	53	1799764
RLC	kameer	1.03462e+06	1	12254
RLX	kinosi	573077	1	2258
RLG	kubi	580769	1	5416
RLX	lamyab	826923	1	2858
RLX	machiavelli	403846	4	48848
RLX	mada	1.95192e+06	6	341099
RLX	mapu	1.54615e+06	1	17197
RLX	milt	842308	7	208259
RLX	naadira	1.70769e+06	2	29937
RLX	name	584615	1	13630
RLX	neafu	0	1	3028
RLX	NF12	525641	3	102595
RLX	NF3	322065	19	749335
RLX	NF8	46153.8	2	5201
RLC	nida	123077	1	160351
RLG	nihep	996154	1	41960
RLC	opie	588462	78	2248446
RLX	osed	5.74327e+06	4	255913
RLX	oweiw	788462	2	5172
RLG	prem1	369414	21	510982
RLC	raider	450000	1	6252
RLG	riiryl	1.30385e+06	1	142109
RLC	ruda	697253	14	179223
RLX	sagyfy	57692.3	1	12623
RLC	sawujo	544872	6	222417
RLC	seufyt	0	1	5945
RLX	small	0	1	1957
RLC	stonor	898077	2	8798
RLX	tekay	550000	1	67057
RLC	tufe	320940	9	148765
RLX	tuteh	450000	2	7334
RLC	ulyg	146154	2	44102
RLX	uper	257692	1	5454
RLX	uwum	109615	2	41623
RLX	vegu	1.09615e+06	2	58098
RLX	votaed	347436	3	73039
RLC	wiwa	588462	2	32204
RLG	wuge	1.03846e+06	1	136860
RLG	xilon-diguus	316346	8	552998
a RLC, Copia-like; RLG, Gypsy-like; RLX, subclass unknown
