# Supplementary material for: Detailed Analysis of a Contiguous 22-Mb Region of the Maize Genome
Source: PLoS Genet. 2009 Nov 20;5(11):e1000728. doi: 10.1371/journal.pgen.1000728 (PMC2773423; doi:10.1371/journal.pgen.1000728)
Supplement: Table S6 — The general properties of LINES and SINES in AR182. (0.07 MB XLS) [file pgen.1000728.s020.xls]

## Sheet: Sheet1
Table S6. The general properties of LINES and SINES in AR182.
Region	Subclass	Start	End	Family Exemplar	Size
AR182	LINE	605589	605648	RIL_afeda_AC208414-0	60
AR182	LINE	1649349	1649410	RIL_afeda_AC208414-0	62
AR182	LINE	1683554	1683670	RIL_afeda_AC208414-0	117
AR182	LINE	2311675	2312052	RIL_afeda_AC208414-0	378
AR182	LINE	2816071	2816170	RIL_afeda_AC208414-0	100
AR182	LINE	5666509	5666585	RIL_afeda_AC208414-0	77
AR182	LINE	13642190	13643415	RIL_afeda_AC208414-0	1226
AR182	LINE	15287292	15287366	RIL_afeda_AC208414-0	75
AR182	LINE	15426663	15426883	RIL_afeda_AC208414-0	221
AR182	LINE	15426854	15426959	RIL_afeda_AC208414-0	106
AR182	LINE	15724110	15724245	RIL_afeda_AC208414-0	136
AR182	LINE	16256923	16257026	RIL_afeda_AC208414-0	104
AR182	LINE	16663846	16663974	RIL_afeda_AC208414-0	129
AR182	LINE	18030059	18030397	RIL_afeda_AC208414-0	339
AR182	LINE	18302291	18302597	RIL_afeda_AC208414-0	307
AR182	LINE	18302789	18303086	RIL_afeda_AC208414-0	298
AR182	LINE	18538300	18538361	RIL_afeda_AC208414-0	62
AR182	LINE	21441835	21441931	RIL_afeda_AC208414-0	97
AR182	LINE	21466126	21466202	RIL_afeda_AC208414-0	77
AR182	LINE	18478532	18478928	RIL_cin4_AC210188-0	397
AR182	LINE	6625208	6626166	RIL_dager_AC206622-0	959
AR182	LINE	15839630	15841323	RIL_dager_AC206622-0	1694
AR182	LINE	17275848	17275919	RIL_dager_AC206622-0	72
AR182	LINE	19636708	19637320	RIL_dager_AC206622-0	613
AR182	LINE	35463	35517	RIL_edaej_AC215611-0	55
AR182	LINE	154398	154463	RIL_edaej_AC215611-0	66
AR182	LINE	5677191	5677256	RIL_edaej_AC215611-0	66
AR182	LINE	9205719	9205835	RIL_edaej_AC215611-0	117
AR182	LINE	17952475	17952507	RIL_edaej_AC215611-0	33
AR182	LINE	21437654	21438256	RIL_edaej_AC215611-0	603
AR182	LINE	152810	152935	RIL_ejoet_AC212216-0	126
AR182	LINE	721904	722359	RIL_ejoet_AC212216-0	456
AR182	LINE	1301489	1305776	RIL_ejoet_AC212216-0	4288
AR182	LINE	1305797	1306666	RIL_ejoet_AC212216-0	870
AR182	LINE	3602033	3602630	RIL_ejoet_AC212216-0	598
AR182	LINE	3603634	3604427	RIL_ejoet_AC212216-0	794
AR182	LINE	11967551	11967636	RIL_ejoet_AC212216-0	86
AR182	LINE	13090850	13091132	RIL_ejoet_AC212216-0	283
AR182	LINE	13091533	13092264	RIL_ejoet_AC212216-0	732
AR182	LINE	16655393	16655503	RIL_ejoet_AC212216-0	111
AR182	LINE	20020078	20020135	RIL_ejoet_AC212216-0	58
AR182	LINE	20298788	20298846	RIL_ejoet_AC212216-0	59
AR182	LINE	1617579	1619072	RIL_ekeje_AC197537-0	1494
AR182	LINE	1660706	1661721	RIL_ekeje_AC197537-0	1016
AR182	LINE	1685102	1685575	RIL_ekeje_AC197537-0	474
AR182	LINE	1686935	1687491	RIL_ekeje_AC197537-0	557
AR182	LINE	5667594	5668840	RIL_ekeje_AC197537-0	1247
AR182	LINE	7441197	7442358	RIL_ekeje_AC197537-0	1162
AR182	LINE	12516021	12516596	RIL_ekeje_AC197537-0	576
AR182	LINE	12521608	12521745	RIL_ekeje_AC197537-0	138
AR182	LINE	12535383	12535520	RIL_ekeje_AC197537-0	138
AR182	LINE	13041460	13041548	RIL_ekeje_AC197537-0	89
AR182	LINE	15360817	15361901	RIL_ekeje_AC197537-0	1085
AR182	LINE	15888534	15889986	RIL_ekeje_AC197537-0	1453
AR182	LINE	15911873	15913806	RIL_ekeje_AC197537-0	1934
AR182	LINE	16524429	16525006	RIL_ekeje_AC197537-0	578
AR182	LINE	17825392	17826064	RIL_ekeje_AC197537-0	673
AR182	LINE	17826293	17826423	RIL_ekeje_AC197537-0	131
AR182	LINE	17835693	17835727	RIL_ekeje_AC197537-0	35
AR182	LINE	17841082	17841116	RIL_ekeje_AC197537-0	35
AR182	LINE	18019823	18021409	RIL_ekeje_AC197537-0	1587
AR182	LINE	18021646	18025747	RIL_ekeje_AC197537-0	4102
AR182	LINE	20299011	20299095	RIL_ekeje_AC197537-0	85
AR182	LINE	21464702	21465695	RIL_ekeje_AC197537-0	994
AR182	LINE	1311819	1312227	RIL_etiti_AC211734-0	409
AR182	LINE	9715201	9715285	RIL_etiti_AC211734-0	85
AR182	LINE	9715326	9716416	RIL_etiti_AC211734-0	1091
AR182	LINE	14428988	14429508	RIL_etiti_AC211734-0	521
AR182	LINE	15539319	15539570	RIL_etiti_AC211734-0	252
AR182	LINE	15723653	15723954	RIL_etiti_AC211734-0	302
AR182	LINE	18479489	18479578	RIL_etiti_AC211734-0	90
AR182	LINE	21203424	21203508	RIL_etiti_AC211734-0	85
AR182	LINE	3430520	3430634	RIL_gifife_AC206630-0	115
AR182	LINE	7451849	7453411	RIL_gifife_AC206630-0	1563
AR182	LINE	18345761	18347503	RIL_gifife_AC206630-0	1743
AR182	LINE	8090315	8091414	RIL_gugyve_AC194248-0	1100
AR182	LINE	12229654	12230262	RIL_gugyve_AC194248-0	609
AR182	LINE	12291478	12292086	RIL_gugyve_AC194248-0	609
AR182	LINE	12330168	12330750	RIL_gugyve_AC194248-0	583
AR182	LINE	12339076	12339658	RIL_gugyve_AC194248-0	583
AR182	LINE	13896125	13897939	RIL_gugyve_AC194248-0	1815
AR182	LINE	14419679	14420794	RIL_gugyve_AC194248-0	1116
AR182	LINE	14500476	14506551	RIL_gugyve_AC194248-0	6076
AR182	LINE	17228539	17229077	RIL_gugyve_AC194248-0	539
AR182	LINE	18371186	18371266	RIL_gugyve_AC194248-0	81
AR182	LINE	141767	142083	RIL_ijij_AC200508-0	317
AR182	LINE	1607625	1607694	RIL_ijij_AC200508-0	70
AR182	LINE	1607797	1611311	RIL_ijij_AC200508-0	3515
AR182	LINE	1611825	1612128	RIL_ijij_AC200508-0	304
AR182	LINE	2279508	2279559	RIL_ijij_AC200508-0	52
AR182	LINE	3435486	3436096	RIL_ijij_AC200508-0	611
AR182	LINE	5988770	5988808	RIL_ijij_AC200508-0	39
AR182	LINE	8160346	8163734	RIL_ijij_AC200508-0	3389
AR182	LINE	8163890	8163959	RIL_ijij_AC200508-0	70
AR182	LINE	12438592	12438744	RIL_ijij_AC200508-0	153
AR182	LINE	12439407	12439559	RIL_ijij_AC200508-0	153
AR182	LINE	15016366	15016477	RIL_ijij_AC200508-0	112
AR182	LINE	16531022	16531353	RIL_ijij_AC200508-0	332
AR182	LINE	21462878	21464004	RIL_ijij_AC200508-0	1127
AR182	LINE	2807946	2808082	RIL_jikeuf_AC211152-0	137
AR182	LINE	2814203	2815402	RIL_jikeuf_AC211152-0	1200
AR182	LINE	3430781	3432220	RIL_jikeuf_AC211152-0	1440
AR182	LINE	12438756	12438928	RIL_jikeuf_AC211152-0	173
AR182	LINE	12439571	12439743	RIL_jikeuf_AC211152-0	173
AR182	LINE	21474701	21474904	RIL_jikeuf_AC211152-0	204
AR182	LINE	1427800	1428531	RIL_keneat_AC209697-0	732
AR182	LINE	7050574	7057686	RIL_keneat_AC209697-0	7113
AR182	LINE	16589853	16590700	RIL_keneat_AC209697-0	848
AR182	LINE	5671003	5674704	RIL_koajav_AC205853-0	3702
AR182	LINE	8531241	8531833	RIL_koajav_AC205853-0	593
AR182	LINE	9205453	9205573	RIL_koajav_AC205853-0	121
AR182	LINE	13018039	13018337	RIL_koajav_AC205853-0	299
AR182	LINE	13626404	13626645	RIL_koajav_AC205853-0	242
AR182	LINE	16833252	16833306	RIL_koajav_AC205853-0	55
AR182	LINE	19847354	19848526	RIL_koajav_AC205853-0	1173
AR182	LINE	21453569	21454057	RIL_koajav_AC205853-0	489
AR182	LINE	21465789	21466110	RIL_koajav_AC205853-0	322
AR182	LINE	21472078	21472671	RIL_koajav_AC205853-0	594
AR182	LINE	21473182	21473359	RIL_koajav_AC205853-0	178
AR182	LINE	3429681	3430492	RIL_leijoh_AC212369-0	812
AR182	LINE	3437213	3437240	RIL_leijoh_AC212369-0	28
AR182	LINE	9199836	9200539	RIL_leijoh_AC212369-0	704
AR182	LINE	9719942	9720112	RIL_leijoh_AC212369-0	171
AR182	LINE	13018325	13019664	RIL_leijoh_AC212369-0	1340
AR182	LINE	16657668	16657769	RIL_leijoh_AC212369-0	102
AR182	LINE	18479668	18479732	RIL_leijoh_AC212369-0	65
AR182	LINE	21444055	21444124	RIL_leijoh_AC212369-0	70
AR182	LINE	21454057	21454192	RIL_leijoh_AC212369-0	136
AR182	LINE	21459916	21462275	RIL_leijoh_AC212369-0	2360
AR182	LINE	1621787	1621842	RIL_loneok_AC193379-0	56
AR182	LINE	1683830	1684088	RIL_loneok_AC193379-0	259
AR182	LINE	7448873	7448970	RIL_loneok_AC193379-0	98
AR182	LINE	10824942	10825313	RIL_loneok_AC193379-0	372
AR182	LINE	12511140	12514840	RIL_loneok_AC193379-0	3701
AR182	LINE	12542519	12542571	RIL_loneok_AC193379-0	53
AR182	LINE	13020345	13020435	RIL_loneok_AC193379-0	91
AR182	LINE	13092802	13097011	RIL_loneok_AC193379-0	4210
AR182	LINE	16655504	16656105	RIL_loneok_AC193379-0	602
AR182	LINE	16670183	16670276	RIL_loneok_AC193379-0	94
AR182	LINE	21450200	21452441	RIL_loneok_AC193379-0	2242
AR182	LINE	21467064	21467144	RIL_loneok_AC193379-0	81
AR182	LINE	21467199	21471177	RIL_loneok_AC193379-0	3979
AR182	LINE	1664399	1664659	RIL_naefe_AC212820-0	261
AR182	LINE	1685855	1686939	RIL_naefe_AC212820-0	1085
AR182	LINE	31663	31726	RIL_nubo_AC212389-0	64
AR182	LINE	831608	831700	RIL_nubo_AC212389-0	93
AR182	LINE	1271842	1271946	RIL_nubo_AC212389-0	105
AR182	LINE	1440765	1440867	RIL_nubo_AC212389-0	103
AR182	LINE	2510091	2511624	RIL_nubo_AC212389-0	1534
AR182	LINE	2565105	2569682	RIL_nubo_AC212389-0	4578
AR182	LINE	3317577	3317704	RIL_nubo_AC212389-0	128
AR182	LINE	3550764	3550877	RIL_nubo_AC212389-0	114
AR182	LINE	3639851	3639959	RIL_nubo_AC212389-0	109
AR182	LINE	4050896	4050984	RIL_nubo_AC212389-0	89
AR182	LINE	4122050	4122140	RIL_nubo_AC212389-0	91
AR182	LINE	5940006	5940050	RIL_nubo_AC212389-0	45
AR182	LINE	8969482	8969705	RIL_nubo_AC212389-0	224
AR182	LINE	10766896	10766958	RIL_nubo_AC212389-0	63
AR182	LINE	13151643	13151714	RIL_nubo_AC212389-0	72
AR182	LINE	13151760	13151872	RIL_nubo_AC212389-0	113
AR182	LINE	13860351	13860752	RIL_nubo_AC212389-0	402
AR182	LINE	13898228	13898278	RIL_nubo_AC212389-0	51
AR182	LINE	17234627	17235955	RIL_nubo_AC212389-0	1329
AR182	LINE	17268555	17269547	RIL_nubo_AC212389-0	993
AR182	LINE	17270787	17273281	RIL_nubo_AC212389-0	2495
AR182	LINE	17373124	17373183	RIL_nubo_AC212389-0	60
AR182	LINE	17440051	17440102	RIL_nubo_AC212389-0	52
AR182	LINE	20442976	20443038	RIL_nubo_AC212389-0	63
AR182	LINE	20952460	20952528	RIL_nubo_AC212389-0	69
AR182	LINE	21453204	21453251	RIL_nubo_AC212389-0	48
AR182	LINE	21462373	21462856	RIL_nubo_AC212389-0	484
AR182	LINE	21466358	21466466	RIL_nubo_AC212389-0	109
AR182	LINE	49929	50074	RIL_nugimu_AC203843-0	146
AR182	LINE	105935	106080	RIL_nugimu_AC203843-0	146
AR182	LINE	114052	114181	RIL_nugimu_AC203843-0	130
AR182	LINE	116215	116344	RIL_nugimu_AC203843-0	130
AR182	LINE	195601	195745	RIL_nugimu_AC203843-0	145
AR182	LINE	422614	422743	RIL_nugimu_AC203843-0	130
AR182	LINE	448485	448555	RIL_nugimu_AC203843-0	71
AR182	LINE	753429	753558	RIL_nugimu_AC203843-0	130
AR182	LINE	759528	760376	RIL_nugimu_AC203843-0	849
AR182	LINE	776182	776311	RIL_nugimu_AC203843-0	130
AR182	LINE	813738	813834	RIL_nugimu_AC203843-0	97
AR182	LINE	1130463	1130672	RIL_nugimu_AC203843-0	210
AR182	LINE	1147547	1147675	RIL_nugimu_AC203843-0	129
AR182	LINE	1241517	1241662	RIL_nugimu_AC203843-0	146
AR182	LINE	1358575	1358720	RIL_nugimu_AC203843-0	146
AR182	LINE	1395234	1395363	RIL_nugimu_AC203843-0	130
AR182	LINE	1629802	1629949	RIL_nugimu_AC203843-0	148
AR182	LINE	1648609	1648734	RIL_nugimu_AC203843-0	126
AR182	LINE	1649636	1650168	RIL_nugimu_AC203843-0	533
AR182	LINE	1650534	1650978	RIL_nugimu_AC203843-0	445
AR182	LINE	1657367	1657861	RIL_nugimu_AC203843-0	495
AR182	LINE	1855797	1855942	RIL_nugimu_AC203843-0	146
AR182	LINE	1904525	1904670	RIL_nugimu_AC203843-0	146
AR182	LINE	2979767	2979854	RIL_nugimu_AC203843-0	88
AR182	LINE	3212215	3212360	RIL_nugimu_AC203843-0	146
AR182	LINE	3238942	3239087	RIL_nugimu_AC203843-0	146
AR182	LINE	3333478	3333580	RIL_nugimu_AC203843-0	103
AR182	LINE	3391104	3391249	RIL_nugimu_AC203843-0	146
AR182	LINE	3436604	3437041	RIL_nugimu_AC203843-0	438
AR182	LINE	3528603	3528724	RIL_nugimu_AC203843-0	122
AR182	LINE	3586061	3586206	RIL_nugimu_AC203843-0	146
AR182	LINE	3673250	3673277	RIL_nugimu_AC203843-0	28
AR182	LINE	3770101	3770246	RIL_nugimu_AC203843-0	146
AR182	LINE	3784821	3785161	RIL_nugimu_AC203843-0	341
AR182	LINE	3786031	3787135	RIL_nugimu_AC203843-0	1105
AR182	LINE	3843258	3843403	RIL_nugimu_AC203843-0	146
AR182	LINE	3892891	3893010	RIL_nugimu_AC203843-0	120
AR182	LINE	4135082	4135227	RIL_nugimu_AC203843-0	146
AR182	LINE	4400461	4400562	RIL_nugimu_AC203843-0	102
AR182	LINE	4401111	4401229	RIL_nugimu_AC203843-0	119
AR182	LINE	4429667	4429753	RIL_nugimu_AC203843-0	87
AR182	LINE	4498509	4498611	RIL_nugimu_AC203843-0	103
AR182	LINE	4804285	4804525	RIL_nugimu_AC203843-0	241
AR182	LINE	5030596	5030853	RIL_nugimu_AC203843-0	258
AR182	LINE	5110163	5110403	RIL_nugimu_AC203843-0	241
AR182	LINE	5269488	5269728	RIL_nugimu_AC203843-0	241
AR182	LINE	5307746	5308856	RIL_nugimu_AC203843-0	1111
AR182	LINE	5309749	5309990	RIL_nugimu_AC203843-0	242
AR182	LINE	5349184	5349424	RIL_nugimu_AC203843-0	241
AR182	LINE	5472578	5472835	RIL_nugimu_AC203843-0	258
AR182	LINE	5515504	5515649	RIL_nugimu_AC203843-0	146
AR182	LINE	5699383	5699441	RIL_nugimu_AC203843-0	59
AR182	LINE	5729039	5729141	RIL_nugimu_AC203843-0	103
AR182	LINE	5831657	5831786	RIL_nugimu_AC203843-0	130
AR182	LINE	5860694	5860835	RIL_nugimu_AC203843-0	142
AR182	LINE	6150970	6152075	RIL_nugimu_AC203843-0	1106
AR182	LINE	6152942	6153085	RIL_nugimu_AC203843-0	144
AR182	LINE	6279548	6279664	RIL_nugimu_AC203843-0	117
AR182	LINE	6455739	6455841	RIL_nugimu_AC203843-0	103
AR182	LINE	6463746	6463875	RIL_nugimu_AC203843-0	130
AR182	LINE	6700267	6700352	RIL_nugimu_AC203843-0	86
AR182	LINE	6736840	6736985	RIL_nugimu_AC203843-0	146
AR182	LINE	6832004	6832133	RIL_nugimu_AC203843-0	130
AR182	LINE	6963992	6964326	RIL_nugimu_AC203843-0	335
AR182	LINE	6971632	6971766	RIL_nugimu_AC203843-0	135
AR182	LINE	6974482	6974626	RIL_nugimu_AC203843-0	145
AR182	LINE	7367443	7367572	RIL_nugimu_AC203843-0	130
AR182	LINE	7459939	7460050	RIL_nugimu_AC203843-0	112
AR182	LINE	7490823	7491164	RIL_nugimu_AC203843-0	342
AR182	LINE	7492145	7493286	RIL_nugimu_AC203843-0	1142
AR182	LINE	7881846	7881991	RIL_nugimu_AC203843-0	146
AR182	LINE	8143241	8143357	RIL_nugimu_AC203843-0	117
AR182	LINE	8756504	8756745	RIL_nugimu_AC203843-0	242
AR182	LINE	8757747	8758852	RIL_nugimu_AC203843-0	1106
AR182	LINE	8768717	8768928	RIL_nugimu_AC203843-0	212
AR182	LINE	8769719	8770904	RIL_nugimu_AC203843-0	1186
AR182	LINE	8786428	8786643	RIL_nugimu_AC203843-0	216
AR182	LINE	8787510	8788631	RIL_nugimu_AC203843-0	1122
AR182	LINE	8943064	8943166	RIL_nugimu_AC203843-0	103
AR182	LINE	9002775	9002871	RIL_nugimu_AC203843-0	97
AR182	LINE	9111783	9111902	RIL_nugimu_AC203843-0	120
AR182	LINE	9203614	9203826	RIL_nugimu_AC203843-0	213
AR182	LINE	9205001	9205228	RIL_nugimu_AC203843-0	228
AR182	LINE	9387920	9388049	RIL_nugimu_AC203843-0	130
AR182	LINE	9441371	9441516	RIL_nugimu_AC203843-0	146
AR182	LINE	9457338	9457483	RIL_nugimu_AC203843-0	146
AR182	LINE	9486553	9486974	RIL_nugimu_AC203843-0	422
AR182	LINE	9558174	9558303	RIL_nugimu_AC203843-0	130
AR182	LINE	9697410	9697484	RIL_nugimu_AC203843-0	75
AR182	LINE	10157649	10157765	RIL_nugimu_AC203843-0	117
AR182	LINE	10161556	10161658	RIL_nugimu_AC203843-0	103
AR182	LINE	10261500	10261629	RIL_nugimu_AC203843-0	130
AR182	LINE	10294399	10294528	RIL_nugimu_AC203843-0	130
AR182	LINE	10341774	10341908	RIL_nugimu_AC203843-0	135
AR182	LINE	10348313	10348458	RIL_nugimu_AC203843-0	146
AR182	LINE	10684692	10684820	RIL_nugimu_AC203843-0	129
AR182	LINE	10807725	10807806	RIL_nugimu_AC203843-0	82
AR182	LINE	10824678	10824756	RIL_nugimu_AC203843-0	79
AR182	LINE	11000993	11001122	RIL_nugimu_AC203843-0	130
AR182	LINE	11198397	11198526	RIL_nugimu_AC203843-0	130
AR182	LINE	11279966	11280085	RIL_nugimu_AC203843-0	120
AR182	LINE	11355947	11356028	RIL_nugimu_AC203843-0	82
AR182	LINE	11373609	11373754	RIL_nugimu_AC203843-0	146
AR182	LINE	11428589	11428724	RIL_nugimu_AC203843-0	136
AR182	LINE	12086041	12086173	RIL_nugimu_AC203843-0	133
AR182	LINE	12103754	12103799	RIL_nugimu_AC203843-0	46
AR182	LINE	12497404	12497490	RIL_nugimu_AC203843-0	87
AR182	LINE	12536528	12537142	RIL_nugimu_AC203843-0	615
AR182	LINE	12804594	12804739	RIL_nugimu_AC203843-0	146
AR182	LINE	12897277	12897357	RIL_nugimu_AC203843-0	81
AR182	LINE	12913627	12913772	RIL_nugimu_AC203843-0	146
AR182	LINE	12948177	12948279	RIL_nugimu_AC203843-0	103
AR182	LINE	13046891	13047059	RIL_nugimu_AC203843-0	169
AR182	LINE	13180863	13180943	RIL_nugimu_AC203843-0	81
AR182	LINE	13203775	13203920	RIL_nugimu_AC203843-0	146
AR182	LINE	13364431	13364516	RIL_nugimu_AC203843-0	86
AR182	LINE	13458370	13458498	RIL_nugimu_AC203843-0	129
AR182	LINE	13583916	13584045	RIL_nugimu_AC203843-0	130
AR182	LINE	14009978	14010107	RIL_nugimu_AC203843-0	130
AR182	LINE	14076368	14076497	RIL_nugimu_AC203843-0	130
AR182	LINE	14322716	14322861	RIL_nugimu_AC203843-0	146
AR182	LINE	14433323	14433822	RIL_nugimu_AC203843-0	500
AR182	LINE	14538248	14538377	RIL_nugimu_AC203843-0	130
AR182	LINE	14549586	14549633	RIL_nugimu_AC203843-0	48
AR182	LINE	14657799	14657928	RIL_nugimu_AC203843-0	130
AR182	LINE	14666687	14666832	RIL_nugimu_AC203843-0	146
AR182	LINE	14699234	14699320	RIL_nugimu_AC203843-0	87
AR182	LINE	15004545	15004625	RIL_nugimu_AC203843-0	81
AR182	LINE	15091840	15091985	RIL_nugimu_AC203843-0	146
AR182	LINE	15581997	15582093	RIL_nugimu_AC203843-0	97
AR182	LINE	15736081	15736215	RIL_nugimu_AC203843-0	135
AR182	LINE	15866273	15866637	RIL_nugimu_AC203843-0	365
AR182	LINE	16031077	16031154	RIL_nugimu_AC203843-0	78
AR182	LINE	16260966	16261032	RIL_nugimu_AC203843-0	67
AR182	LINE	16267840	16268254	RIL_nugimu_AC203843-0	415
AR182	LINE	16269822	16270011	RIL_nugimu_AC203843-0	190
AR182	LINE	16280503	16280851	RIL_nugimu_AC203843-0	349
AR182	LINE	16281756	16282862	RIL_nugimu_AC203843-0	1107
AR182	LINE	16371644	16371773	RIL_nugimu_AC203843-0	130
AR182	LINE	16467990	16468135	RIL_nugimu_AC203843-0	146
AR182	LINE	16716365	16716446	RIL_nugimu_AC203843-0	82
AR182	LINE	16742082	16742211	RIL_nugimu_AC203843-0	130
AR182	LINE	16752749	16752894	RIL_nugimu_AC203843-0	146
AR182	LINE	16758116	16758202	RIL_nugimu_AC203843-0	87
AR182	LINE	17151824	17151953	RIL_nugimu_AC203843-0	130
AR182	LINE	17194460	17194537	RIL_nugimu_AC203843-0	78
AR182	LINE	17397715	17398050	RIL_nugimu_AC203843-0	336
AR182	LINE	17398879	17399237	RIL_nugimu_AC203843-0	359
AR182	LINE	17680816	17681848	RIL_nugimu_AC203843-0	1033
AR182	LINE	17684875	17685024	RIL_nugimu_AC203843-0	150
AR182	LINE	17722891	17723019	RIL_nugimu_AC203843-0	129
AR182	LINE	17963971	17964100	RIL_nugimu_AC203843-0	130
AR182	LINE	18116347	18116476	RIL_nugimu_AC203843-0	130
AR182	LINE	18242826	18243981	RIL_nugimu_AC203843-0	1156
AR182	LINE	18244971	18245179	RIL_nugimu_AC203843-0	209
AR182	LINE	18438730	18438859	RIL_nugimu_AC203843-0	130
AR182	LINE	18515044	18515266	RIL_nugimu_AC203843-0	223
AR182	LINE	18516289	18517394	RIL_nugimu_AC203843-0	1106
AR182	LINE	18636654	18636799	RIL_nugimu_AC203843-0	146
AR182	LINE	18788103	18788199	RIL_nugimu_AC203843-0	97
AR182	LINE	19343850	19343930	RIL_nugimu_AC203843-0	81
AR182	LINE	19370031	19370778	RIL_nugimu_AC203843-0	748
AR182	LINE	19537858	19537992	RIL_nugimu_AC203843-0	135
AR182	LINE	19809365	19809497	RIL_nugimu_AC203843-0	133
AR182	LINE	19949307	19949436	RIL_nugimu_AC203843-0	130
AR182	LINE	20189661	20189790	RIL_nugimu_AC203843-0	130
AR182	LINE	20254920	20255065	RIL_nugimu_AC203843-0	146
AR182	LINE	20318863	20318964	RIL_nugimu_AC203843-0	102
AR182	LINE	20480014	20480213	RIL_nugimu_AC203843-0	200
AR182	LINE	20481131	20482287	RIL_nugimu_AC203843-0	1157
AR182	LINE	20653093	20653238	RIL_nugimu_AC203843-0	146
AR182	LINE	20732726	20732871	RIL_nugimu_AC203843-0	146
AR182	LINE	20822140	20822285	RIL_nugimu_AC203843-0	146
AR182	LINE	20898995	20899091	RIL_nugimu_AC203843-0	97
AR182	LINE	20940593	20940738	RIL_nugimu_AC203843-0	146
AR182	LINE	21112207	21112448	RIL_nugimu_AC203843-0	242
AR182	LINE	21113293	21114473	RIL_nugimu_AC203843-0	1181
AR182	LINE	21137836	21137981	RIL_nugimu_AC203843-0	146
AR182	LINE	21178646	21178791	RIL_nugimu_AC203843-0	146
AR182	LINE	21298379	21298481	RIL_nugimu_AC203843-0	103
AR182	LINE	21359263	21359359	RIL_nugimu_AC203843-0	97
AR182	LINE	21389133	21390200	RIL_nugimu_AC203843-0	1068
AR182	LINE	21393855	21394000	RIL_nugimu_AC203843-0	146
AR182	LINE	21433413	21433671	RIL_nugimu_AC203843-0	259
AR182	LINE	21443608	21444020	RIL_nugimu_AC203843-0	413
AR182	LINE	21444643	21444882	RIL_nugimu_AC203843-0	240
AR182	LINE	21457252	21457611	RIL_nugimu_AC203843-0	360
AR182	LINE	21458596	21459701	RIL_nugimu_AC203843-0	1106
AR182	LINE	21493457	21493559	RIL_nugimu_AC203843-0	103
AR182	LINE	21533556	21533963	RIL_nugimu_AC203843-0	408
AR182	LINE	21597261	21597406	RIL_nugimu_AC203843-0	146
AR182	LINE	21599483	21599833	RIL_nugimu_AC203843-0	351
AR182	LINE	1664923	1666076	RIL_odoif_AC210308-0	1154
AR182	LINE	1666158	1668162	RIL_odoif_AC210308-0	2005
AR182	LINE	1668990	1669223	RIL_odoif_AC210308-0	234
AR182	LINE	4246192	4246342	RIL_odoif_AC210308-0	151
AR182	LINE	4432892	4433831	RIL_odoif_AC210308-0	940
AR182	LINE	4435553	4437759	RIL_odoif_AC210308-0	2207
AR182	LINE	4924871	4927519	RIL_odoif_AC210308-0	2649
AR182	LINE	7394771	7395662	RIL_odoif_AC210308-0	892
AR182	LINE	8674389	8677846	RIL_odoif_AC210308-0	3458
AR182	LINE	8969059	8969258	RIL_odoif_AC210308-0	200
AR182	LINE	8969789	8970016	RIL_odoif_AC210308-0	228
AR182	LINE	10363788	10367459	RIL_odoif_AC210308-0	3672
AR182	LINE	12162787	12162915	RIL_odoif_AC210308-0	129
AR182	LINE	12373931	12374366	RIL_odoif_AC210308-0	436
AR182	LINE	12416185	12416355	RIL_odoif_AC210308-0	171
AR182	LINE	12417680	12417868	RIL_odoif_AC210308-0	189
AR182	LINE	12429720	12433291	RIL_odoif_AC210308-0	3572
AR182	LINE	14421531	14421984	RIL_odoif_AC210308-0	454
AR182	LINE	15179058	15179118	RIL_odoif_AC210308-0	61
AR182	LINE	16525220	16526634	RIL_odoif_AC210308-0	1415
AR182	LINE	18482697	18482798	RIL_odoif_AC210308-0	102
AR182	LINE	18482890	18483924	RIL_odoif_AC210308-0	1035
AR182	LINE	19415875	19416030	RIL_odoif_AC210308-0	156
AR182	LINE	20285827	20286219	RIL_odoif_AC210308-0	393
AR182	LINE	20961731	20962574	RIL_odoif_AC210308-0	844
AR182	LINE	20989463	20989559	RIL_odoif_AC210308-0	97
AR182	LINE	7314953	7315121	RIL_ogepy_AC198740-0	169
AR182	LINE	18348078	18352255	RIL_ogepy_AC198740-0	4178
AR182	LINE	18352347	18352411	RIL_ogepy_AC198740-0	65
AR182	LINE	162266	162429	RIL_okor_AC198695-0	164
AR182	LINE	3562406	3562565	RIL_okor_AC198695-0	160
AR182	LINE	3562951	3565620	RIL_okor_AC198695-0	2670
AR182	LINE	9108608	9108709	RIL_okor_AC198695-0	102
AR182	LINE	12265917	12266154	RIL_okor_AC198695-0	238
AR182	LINE	19608944	19609213	RIL_okor_AC198695-0	270
AR182	LINE	20021212	20021833	RIL_okor_AC198695-0	622
AR182	LINE	21439148	21439814	RIL_okor_AC198695-0	667
AR182	LINE	6709838	6713565	RIL_okor_AC205906-0	3728
AR182	LINE	6713820	6715459	RIL_okor_AC205906-0	1640
AR182	LINE	8689032	8689583	RIL_okor_AC205906-0	552
AR182	LINE	8689710	8692202	RIL_okor_AC205906-0	2493
AR182	LINE	9118317	9118735	RIL_okor_AC205906-0	419
AR182	LINE	15861041	15861321	RIL_okor_AC205906-0	281
AR182	LINE	15865007	15865335	RIL_okor_AC205906-0	329
AR182	LINE	20417576	20417660	RIL_okor_AC205906-0	85
AR182	LINE	1646752	1646818	RIL_otiot_AC206557-1	67
AR182	LINE	3598528	3599248	RIL_otiot_AC206557-1	721
AR182	LINE	3599930	3600375	RIL_otiot_AC206557-1	446
AR182	LINE	9181316	9182424	RIL_otiot_AC206557-1	1109
AR182	LINE	14783646	14785301	RIL_otiot_AC206557-1	1656
AR182	LINE	21474124	21474478	RIL_otiot_AC206557-1	355
AR182	LINE	21474502	21474645	RIL_otiot_AC206557-1	144
AR182	LINE	20022439	20022484	RIL_oviev_AC204897-0	46
AR182	LINE	3103917	3104101	RIL_piivi_AC212400-0	185
AR182	LINE	154602	154697	RIL_pyelum_AC203928-0	96
AR182	LINE	605303	605398	RIL_pyelum_AC203928-0	96
AR182	LINE	1308692	1308757	RIL_pyelum_AC203928-0	66
AR182	LINE	3829186	3829353	RIL_pyelum_AC203928-0	168
AR182	LINE	12537323	12537364	RIL_pyelum_AC203928-0	42
AR182	LINE	13043177	13043748	RIL_pyelum_AC203928-0	572
AR182	LINE	13045596	13045660	RIL_pyelum_AC203928-0	65
AR182	LINE	15535218	15535292	RIL_pyelum_AC203928-0	75
AR182	LINE	19858930	19858987	RIL_pyelum_AC203928-0	58
AR182	LINE	20318595	20318664	RIL_pyelum_AC203928-0	70
AR182	LINE	19885832	19886039	RIL_rebaew_AC210723-0	208
AR182	LINE	11581518	11581663	RIL_totyru_AC203014-0	146
AR182	LINE	12023945	12024088	RIL_totyru_AC203014-0	144
AR182	LINE	17373665	17373875	RIL_totyru_AC203014-0	211
AR182	LINE	1612643	1612930	RIL_udag_AC207804-0	288
AR182	LINE	1636076	1637089	RIL_udag_AC207804-0	1014
AR182	LINE	3181261	3181313	RIL_udag_AC207804-0	53
AR182	LINE	6259603	6259659	RIL_udag_AC207804-0	57
AR182	LINE	10378274	10378444	RIL_yliij_AC206507-0	171
AR182	LINE	14419082	14419662	RIL_yliij_AC206507-0	581
AR182	LINE	375304	375379	RIT_colonist_AC209460-0	76
AR182	LINE	1132537	1133048	RIT_colonist_AC209460-0	512
AR182	LINE	1318523	1318580	RIT_colonist_AC209460-0	58
AR182	LINE	1653945	1654005	RIT_colonist_AC209460-0	61
AR182	LINE	2903756	2904154	RIT_colonist_AC209460-0	399
AR182	LINE	2989439	2990078	RIT_colonist_AC209460-0	640
AR182	LINE	3433820	3434026	RIT_colonist_AC209460-0	207
AR182	LINE	3473455	3473530	RIT_colonist_AC209460-0	76
AR182	LINE	3473531	3474087	RIT_colonist_AC209460-0	557
AR182	LINE	3474215	3474507	RIT_colonist_AC209460-0	293
AR182	LINE	3475251	3476399	RIT_colonist_AC209460-0	1149
AR182	LINE	3476422	3476810	RIT_colonist_AC209460-0	389
AR182	LINE	7106956	7107016	RIT_colonist_AC209460-0	61
AR182	LINE	7456270	7456326	RIT_colonist_AC209460-0	57
AR182	LINE	7456344	7456730	RIT_colonist_AC209460-0	387
AR182	LINE	7456999	7457195	RIT_colonist_AC209460-0	197
AR182	LINE	9100004	9100602	RIT_colonist_AC209460-0	599
AR182	LINE	9100601	9101166	RIT_colonist_AC209460-0	566
AR182	LINE	9103462	9103511	RIT_colonist_AC209460-0	50
AR182	LINE	9195578	9195861	RIT_colonist_AC209460-0	284
AR182	LINE	9199365	9199763	RIT_colonist_AC209460-0	399
AR182	LINE	10310179	10310554	RIT_colonist_AC209460-0	376
AR182	LINE	10310576	10310648	RIT_colonist_AC209460-0	73
AR182	LINE	10947403	10947481	RIT_colonist_AC209460-0	79
AR182	LINE	11411858	11412912	RIT_colonist_AC209460-0	1055
AR182	LINE	13884511	13884604	RIT_colonist_AC209460-0	94
AR182	LINE	13885355	13885415	RIT_colonist_AC209460-0	61
AR182	LINE	13885426	13885955	RIT_colonist_AC209460-0	530
AR182	LINE	14111327	14112562	RIT_colonist_AC209460-0	1236
AR182	LINE	14148937	14150298	RIT_colonist_AC209460-0	1362
AR182	LINE	15365406	15365486	RIT_colonist_AC209460-0	81
AR182	LINE	15365485	15365619	RIT_colonist_AC209460-0	135
AR182	LINE	16258730	16260460	RIT_colonist_AC209460-0	1731
AR182	LINE	16433431	16433621	RIT_colonist_AC209460-0	191
AR182	LINE	16660172	16660498	RIT_colonist_AC209460-0	327
AR182	LINE	16830033	16831343	RIT_colonist_AC209460-0	1311
AR182	LINE	18247164	18247223	RIT_colonist_AC209460-0	60
AR182	LINE	18247234	18248486	RIT_colonist_AC209460-0	1253
AR182	LINE	156744	157068	RIT_jare_AC204843-0	325
AR182	LINE	720682	721834	RIT_jare_AC204843-0	1153
AR182	LINE	2902967	2903451	RIT_jare_AC204843-0	485
AR182	LINE	2904191	2904546	RIT_jare_AC204843-0	356
AR182	LINE	2989359	2989432	RIT_jare_AC204843-0	74
AR182	LINE	6095917	6095960	RIT_jare_AC204843-0	44
AR182	LINE	6703524	6706194	RIT_jare_AC204843-0	2671
AR182	LINE	7094987	7095050	RIT_jare_AC204843-0	64
AR182	LINE	10180227	10180294	RIT_jare_AC204843-0	68
AR182	LINE	11094782	11094844	RIT_jare_AC204843-0	63
AR182	LINE	11411782	11411865	RIT_jare_AC204843-0	84
AR182	LINE	16256050	16256131	RIT_jare_AC204843-0	82
AR182	LINE	16674669	16674931	RIT_jare_AC204843-0	263
AR182	LINE	16674943	16675016	RIT_jare_AC204843-0	74
AR182	LINE	20956070	20956144	RIT_jare_AC204843-0	75
AR182	LINE	12659298	12659357	SUBTEL_sa	60
AR182	SINE	1133290	1133488	ZmSINE2	198
AR182	SINE	1309312	1309595	ZmSINE2	283
AR182	SINE	1311023	1311257	ZmSINE2	234
AR182	SINE	1369123	1369287	ZmSINE1	164
AR182	SINE	2290709	2290943	ZmSINE2	234
AR182	SINE	2799643	2799831	ZmSINE2	188
AR182	SINE	2903455	2903752	ZmSINE2	297
AR182	SINE	2905784	2906051	ZmSINE2	267
AR182	SINE	3443532	3443696	ZmSINE1	164
AR182	SINE	4002069	4002362	ZmSINE2	293
AR182	SINE	6030751	6031047	ZmSINE2	296
AR182	SINE	7456730	7456957	ZmSINE2	227
AR182	SINE	9205936	9206247	ZmSINE2	311
AR182	SINE	9533867	9534129	ZmSINE2	262
AR182	SINE	9534922	9535140	ZmSINE2	218
AR182	SINE	9720400	9720599	ZmSINE2	199
AR182	SINE	12019819	12020042	ZmSINE2	223
AR182	SINE	13014382	13014784	ZmSINE1	402
AR182	SINE	13015082	13015364	ZmSINE2	282
AR182	SINE	14430380	14430637	ZmSINE2	257
AR182	SINE	15363270	15363507	ZmSINE2	237
AR182	SINE	15363889	15364044	ZmSINE1	155
AR182	SINE	17675722	17676005	ZmSINE2	283
AR182	SINE	18019342	18019648	ZmSINE2	306
AR182	SINE	18037352	18037682	ZmSINE2	330
AR182	SINE	19600901	19601177	ZmSINE2	276
AR182	SINE	19982677	19982949	ZmSINE2	272
AR182	SINE	21442628	21442871	ZmSINE2	243
