# Supplementary material for: Detailed Analysis of a Contiguous 22-Mb Region of the Maize Genome
Source: PLoS Genet. 2009 Nov 20;5(11):e1000728. doi: 10.1371/journal.pgen.1000728 (PMC2773423; doi:10.1371/journal.pgen.1000728)
Supplement: Table S7 — Gene fragments captured by TE elements in AR182. (0.05 MB XLS) [file pgen.1000728.s021.xls]

## Sheet: Sheet1
Table S7. Gene fragments captured by TE elements in AR182.
Region	TE Type	Start	End	Exemplar Hit	Size (bp)	Similar Gene
AR182	MULE	1509861	1511902	Zm00030	2042	AAQ06288.1| hypothetical protein
AR182	MULE	1513296	1514584	Zm00030	1289	AAQ06288.1| hypothetical protein
AR182	MULE	1542306	1545078	Zm00030	2773	AAQ06288.1| hypothetical protein
AR182	MULE	1545146	1547958	Zm00030	2813	AAQ06288.1| hypothetical protein
AR182	CACTA	1789797	1792194	ZM_CACTA_97,	2398	ABA97334.1| hypothetical protein LOC_Os12g15980
AR182	MULE	2581626	2583324	Zm06048	1699	EAZ41617.1| hypothetical protein OsJ_025100
AR182	LTR_RETRO	3427112	3427224	RLC_bote_AC211535_11252	113	BAD13009.1| putative phosphatidylinositol transfer
AR182	LTR_RETRO	7450301	7450470	RLX_teuta_AC191650_108	170	BAD45672.1| putative phragmoplastin
AR182	LTR_RETRO	8679680	8679805	RLX_alaw_AC197914_166	126	ABY55551.1| calcium-dependent protein kinase
AR182	LTR_RETRO	8679852	8679971	RLX_alaw_AC197914_166	120	NP_001105304.1| calcium dependent protein kinase
AR182	LTR_RETRO	8679961	8680059	RLX_alaw_AC197914_166	99	BAD23010.1| putative calcium dependent protein kinase
AR182	MULE	9211403	9214139	Zm00628	2737	AAQ06285.1| hypothetical protein
AR182	MULE	9214486	9214701	Zm00628	216	EAY90221.1| hypothetical protein OsI_011454
AR182	MULE	9214967	9217061	Zm00628	2095	ACF82433.1| unknown
AR182	LTR_RETRO	9335540	9342537	RLG_flip_AC203163_7675	6998	ACF83349.1| unknown
AR182	LTR_RETRO	10773241	10776165	RLX_neafu_AC185666_1261	2925	AAP94583.1| putative protein
AR182	LTR_RETRO	10823835	10824042	RLX_kinosi_AC183924_714	208	EAY88050.1| hypothetical protein OsI_009283
AR182	MULE	11421278	11422948	Zm00665	1671	AAM03017.1|AF466931_4 unknown
AR182	CACTA	11634904	11635033	ZM_CACTA_86,	130	BAD22002.1| putative receptor protein kinase PERK1
AR182	CACTA	11654609	11654981	ZM_CACTA_67,	373	AAK27802.1|AC022457_5 60S ribosomal protein L17
AR182	MULE	11883481	11883955	Zm04817	475	BAD19144.1| putative phosphate transporter
AR182	MULE	11890898	11898693	Zm00665	7796	AAM03017.1|AF466931_4 unknown
AR182	LTR_RETRO	12827082	12827423	NF18_15880	342	ACF82388.1| unknown
AR182	LTR_RETRO	13881479	13882238	RLX_afuv_AC186332_26	760	EAY99939.1| hypothetical protein OsI_021172
AR182	LTR_RETRO	14107262	14107465	RLX_uluil_AC185306_17	204	NP_001060915.1| Os08g0129500
AR182	LTR_RETRO	14107853	14108758	RLX_oweiw_AC190860_2662	906	EAZ37598.1| hypothetical protein OsJ_021081
AR182	LTR_RETRO	14108809	14110506	RLX_oweiw_AC190860_2662	1698	CAH66766.1| OSIGBa0115M15.4
AR182	CACTA	14325984	14329882	ZM_CACTA_60,	3899	NP_001062231.1| Os08g0514800
AR182	LTR_RETRO	14790963	14791076	RLX_vafim_AC196676_5176	114	EAY87814.1| hypothetical protein OsI_009047
AR182	LTR_RETRO	15074153	15074275	RLX_saahol_AC198506_6044	123	EAZ24876.1| hypothetical protein OsJ_008359
AR182	LTR_RETRO	15774862	15780521	RLX_ipiki_AC212468_11834	5660	T02955 probable cytochrome P450 monooxygenase
AR182	MULE	16355777	16357105	Zm03556	1329	NP_001104838.1| cytokinin response regulator1
AR182	LTR_RETRO	17379394	17379582	RLX_ifab_AC209906_10473	189	Q69T58|Homeobox-leucine zipper protein ROC8;
AR182	LTR_RETRO	17379461	17379613	RLX_bs1_AC208724_10016	153	Q69T58|Homeobox-leucine zipper protein ROC8
AR182	LTR_RETRO	17452595	17452675	NF7_24728	81	AAD38068.1|AF153448_1 nitrate reductase
AR182	LTR_RETRO	17452637	17452741	RLX_neafu_AC185666_1261	105	BAD16843.1| putative nitrate reductase [NAD(P)H]
AR182	LTR_RETRO	17452816	17453029	RLX_petopi_AC195376_4582	214	BAD16843.1| putative nitrate reductase [NAD(P)H]
AR182	LTR_RETRO	17452943	17453130	RLX_bumy_AC216354_13379	188	P39871|NIA2_MAIZE Nitrate reductase [NAD(P)H]
AR182	CACTA	17738725	17739118	ZM_CACTA_19,	394	AAN62776.1| Putative kinesin-related protein
AR182	LTR_RETRO	19551458	19554028	RLX_oweiw_AC190860_2662	2571	AAF32452.1| cell division protein FtsH-like protein
AR182	LTR_RETRO	20164985	20165101	RLX_raga_AC196386_5066	117	CAD28149.1| glucosyltransferase [Triticum aestivum]
AR182	LTR_RETRO	20214990	20215077	RLX_raga_AC196386_5066	88	BAD17249.1| putative UDP-glucose glucosyltransferase
AR182	LTR_RETRO	20218388	20218474	RLX_raga_AC196386_5066	87	EAZ24667.1| hypothetical protein OsJ_008150
AR182	LTR_RETRO	20703220	20706589	RLG_huck_AC186577_1525	3370	AAT08010.1| putative kinase
AR182	Helitron	2730	4210	Hip2_34	1480	CBL-interacting protein kinase 23
AR182	Helitron	26479	30612	Hip4_6	4133	acidic leucine-rich nuclear phosphoprotein 32 family member A
AR182	Helitron	135330	138160	Hip19_1	2830	ornithine carbamoyltransferase
AR182	Helitron	373090	374604	Hip_x_455	1514	protein phosphatase type 2C
AR182	Helitron	385475	388090	Hip1_19	2615	protein phosphatase type 2C
AR182	Helitron	517173	525115	Hink_x_11	7942	eIF-4A
AR182	Helitron	528600	529767	Hip3_35	1167	BAH domain containing protein
AR182	Helitron	530306	530620	Hip_x_616	314	BAH domain containing protein
AR182	Helitron	576428	576759	Hip_x_123	331	unknown protein
AR182	Helitron	580318	580447	Hip_x_201	129	malate dehydrogenase
AR182	Helitron	582081	582647	Hip3_62	566	putative RNA-binding protein
AR182	Helitron	1325582	1326434	Hip_x_405	852	WD-40 repeat protein
AR182	Helitron	1326937	1327355	Hip_x_105	418	faciata 1-like protein
AR182	Helitron	1335415	1336196	Hip10_6	781	calcium ion binding protein
AR182	Helitron	1357165	1357801	Hip10_6	636	protein phosphatase type 2C
AR182	Helitron	1585057	1585520	Hip_x_519	463	unknown protein
AR182	Helitron	1585964	1587056	Hip_x_543	1092	signal peptide peptidase-like 3
AR182	Helitron	1742311	1743792	Hip1_21	1481	protein phosphatase type 2C
AR182	Helitron	1749718	1759219	Hip1_101	9501	gibberellin receptor GID1L2
AR182	Helitron	1799525	1800219	Hip_x_692	694	ZIM motif family protein
AR182	Helitron	1800890	1802226	Hip_x_692	1336	ZIM motif family protein
AR182	Helitron	1973994	1974141	Hip_x_736	147	unknown protein
AR182	Helitron	2070540	2074985	Hip1_45	4445	WD-40 repeat family protein
AR182	Helitron	2164297	2172782	Hip_x_241	8485	fructose-bisphosphate aldolase
AR182	Helitron	2312182	2313072	Hip_x_219	890	pyrophosphate--fructose 6-phosphate 1-phosphotransferase
AR182	Helitron	2578130	2580810	Hip1_14	2680	protein phosphatase type 2C
AR182	Helitron	2824954	2826103	Hip_x_539	1149	putative kinesin
AR182	Helitron	2895294	2896120	Hip4_14	826	unknown protein
AR182	Helitron	2896151	2897048	Hip4_17	897	L-asparaginase 2
AR182	Helitron	2919917	2923167	Hip_x_707	3250	flavoprotein wrbA
AR182	Helitron	3073451	3073805	Hip_x_657	354	CCT motif family protein
AR182	Helitron	3126763	3140007	Hip1_122	13244	DNA binding protein
AR182	Helitron	3149748	3150896	Hip1_136	1148	putative NifU-like metallocluster assembly factor
AR182	Helitron	3181439	3181733	Hip_x_138	294	CBL-interacting protein kinase 23
AR182	Helitron	3260210	3260684	Hip_x_100	474	WD-40 repeat protein-like
AR182	Helitron	3375217	3376056	Hip3_68	839	putative transmembrane protein
AR182	Helitron	3440900	3441585	Hip_x_456	685	protein phosphatase type 2C
AR182	Helitron	3441992	3442736	Hip1_4	744	protein phosphatase type 2C
AR182	Helitron	3644752	3646081	Hip1_4	1329	protein phosphatase type 2C
AR182	Helitron	3780190	3780559	Hip9_3	369	glucosamine 6-phosphate N-acetyltransferase
AR182	Helitron	4046153	4046288	Hip_x_374	135	DNA binding protein
AR182	Helitron	4150898	4151233	Hip4_16	335	serine-threonine protein kinase
AR182	Helitron	4368392	4373804	Hip_x_365	5412	putative phosphatase
AR182	Helitron	4412863	4413957	Hip44_1	1094	beta-catenin repeat family protein
AR182	Helitron	4732565	4734379	Hip1_122	1814	DNA binding protein
AR182	Helitron	4979455	4980881	Hip_x_625	1426	SKIP interacting protein 13
AR182	Helitron	4987493	4988131	Hip_x_625	638	Bromodomain associated family protein
AR182	Helitron	5702795	5710647	Hip_x_569	7852	50S ribosomal protein L14
AR182	Helitron	5710980	5713167	Hip_x_486	2187	Minor histocompatibility antigen H13
AR182	Helitron	5937522	5938023	Hip1_84	501	methionyl-tRNA synthetase
AR182	Helitron	6009299	6009604	Hip_x_34	305	putative potassium transporter HAK2p
AR182	Helitron	6019844	6020244	Hip4_35	400	NHL repeat-containing protein
AR182	Helitron	6021649	6021943	Hip4_1	294	putative NHL repeat-containing protein
AR182	Helitron	6025897	6026665	Hip3_41	768	unknown protein
AR182	Helitron	6058742	6067753	Hip_x_335	9011	acetyl-coenzyme A carboxylase ACC1A
AR182	Helitron	6076868	6080291	Hip_x_336	3423	ubiquitin-protein ligase
AR182	Helitron	6089152	6094336	Hip_x_518	5184	Ulp1 protease family
AR182	Helitron	6096922	6098895	Hip_x_125	1973	APx1 - Cytosolic Ascorbate Peroxidase
AR182	Helitron	6099081	6101491	Hip_x_719	2410	unknown protein
AR182	Helitron	6505951	6507566	Hip1_4	1615	protein phosphatase type 2C
AR182	Helitron	6509204	6510646	Hip1_114	1442	phosphoenolpyruvate carboxylase
AR182	Helitron	6857032	6857235	Hip23_1	203	putative very-long-chain fatty acid condensing enzyme CUT1
AR182	Helitron	7071657	7072182	Hip5_18	525	putative RNA processing factor 1
AR182	Helitron	7101418	7101665	Hip3_24	247	putative auxin-induced protein TGSAUR22
AR182	Helitron	7143635	7143848	Hip1_119	213	ankyrin-like protein
AR182	Helitron	7146278	7147807	Hip_x_227	1529	FYVE zinc finger containing protein
AR182	Helitron	7174694	7175333	Hip1_117	639	mitochondrial processing peptidase alpha subunit
AR182	Helitron	7175398	7176700	Hip1_137	1302	3,4-dihydroxy-2-butanone kinase
AR182	Helitron	7203345	7203626	Hip_x_505	281	ankyrin repeat-containing protein
AR182	Helitron	8091752	8093956	Hip_x_225	2204	late embryogenesis-abundant protein Lea14-A-like
AR182	Helitron	8094019	8099724	Hip_x_101	5705	MDR-like ABC transporter
AR182	Helitron	9401572	9402645	Hip4_8	1073	Peptidase S24, S26A and S26B
AR182	Helitron	9405149	9406614	Hip4_4	1465	expressed protein
AR182	Helitron	9410908	9411946	Hip_x_294	1038	TPR Domain containing protein
AR182	Helitron	9413040	9413386	Hip1_83	346	unknown protein
AR182	Helitron	9413849	9414488	Hip1_81	639	unknown protein
AR182	Helitron	9425486	9429462	Hip1_103	3976	putative chloroplast nucleoid DNA binding protein
AR182	Helitron	9428086	9429464	Hip_x_318	1378	unknown protein
AR182	Helitron	9766314	9767247	Hip3_36	933	Protein SMG8
AR182	Helitron	9970337	9971175	Hip1_149	838	protein phosphatase 2C
AR182	Helitron	9980583	9981120	Hip1_20	537	protein phosphatase 2C
AR182	Helitron	9992497	9994377	Hip1_115	1880	protein phosphatase 2C
AR182	Helitron	10190147	10190364	Hip1_127	217	histone deacetylase 2b
AR182	Helitron	10220311	10220612	Hip_x_412	301	NAC domain-containing protein 78
AR182	Helitron	10429069	10430186	Hip1_149	1117	protein phosphatase 2c
AR182	Helitron	10490345	10491306	Hip1_105	961	fibrillarin
AR182	Helitron	10757570	10760301	Hip3_92	2731	DnaJ-like protein
AR182	Helitron	10828538	10830039	Hip1_97	1501	protein phosphatase 2C
AR182	Helitron	10887778	10889515	Hip3_68	1737	serine/threonine-protein phosphatase
AR182	Helitron	10889867	10889966	Hip_x_63	99	serine/threonine-protein phosphatase
AR182	Helitron	10940254	10940657	Hip_x_326	403	protein kinase APK1A
AR182	Helitron	10950302	10951289	Hip_x_111	987	PMpt5-1
AR182	Helitron	11409844	11410036	Hip_x_201	192	actin-related protein
AR182	Helitron	11563634	11564944	Hip3_17	1310	serine/threonine-protein kinase SAPK10
AR182	Helitron	11568776	11569158	Hip3_29	382	thioredoxin-like protein 1
AR182	Helitron	11661583	11665557	Hink_x_11	3974	EREBP-4 like protein
AR182	Helitron	11809199	11811888	Hip_x_86	2689	chaperonin containing t-complex protein 1
AR182	Helitron	11968561	11970006	Hip2_26	1445	unknown protein
AR182	Helitron	11979950	11980186	Hip5_28	236	protein binding protein
AR182	Helitron	12051199	12051777	Hip1_71	578	casein kinase I isoform delta-like
AR182	Helitron	12068949	12069273	Hip1_141	324	desiccation-associated protein
AR182	Helitron	12069841	12080190	Hip1_37	10349	putative DNA polymerase
AR182	Helitron	12132948	12133430	Hip3_64	482	transducin family protein
AR182	Helitron	12222734	12225439	Hip3_24	2705	putative auxin-induced protein
AR182	Helitron	12282320	12285412	Hip1_62	3092	AGO1 homologous protein
AR182	Helitron	12350445	12350596	Hip_x_540	151	LIGHT SENSITIVE HYPOCOTYLS
AR182	Helitron	12435913	12450911	Hip_x_336	14998	ubiquitin-protein ligase
AR182	Helitron	12478416	12481779	Hip1_53	3363	Epstein-Barr virus EBNA-1-like protein
AR182	Helitron	12484349	12485830	Hip53_1	1481	cation transport protein chaC
AR182	Helitron	12487221	12490216	Hip1_84	2995	unknown protein
AR182	Helitron	12539374	12540938	Hip1_100	1564	protein phosphatase 2C
AR182	Helitron	12567313	12568596	Hip_x_440	1283	protein phosphatase 2C
AR182	Helitron	12570935	12572543	Hip_x_362	1608	G10-like protein
AR182	Helitron	12573117	12573795	Hip1_131	678	lammer-type protein kinase
AR182	Helitron	12586508	12586892	Hip1_53	384	O-sialoglycoprotein endopeptidase
AR182	Helitron	12606600	12611626	Hide_x_5	5026	WD-40 repeat family protein
AR182	Helitron	12700871	12701952	Hip1_117	1081	S-adenosylmethionine decarboxylase
AR182	Helitron	12847263	12848684	Hip_x_718	1421	unknown protein
AR182	Helitron	12849885	12852336	Hip_x_720	2451	unknown protein
AR182	Helitron	12856335	12859081	Hip_x_694	2746	pollen-specific protein
AR182	Helitron	12859270	12859926	Hip_x_182	656	alpha-galactosidase
AR182	Helitron	12860188	12860821	Hip3_43	633	Pectinesterase family protein
AR182	Helitron	12861410	12861586	Hip_x_424	176	pyrroline 5-carboxylate reductase
AR182	Helitron	12862690	12863944	Hip_x_660	1254	acetyl-coenzyme A carboxylase
AR182	Helitron	13058295	13062816	Hip_x_620	4521	peptide chain release factor 2
AR182	Helitron	13073749	13079355	Hip_x_464	5606	zinc finger protein 7
AR182	Helitron	13215595	13216164	McC_bz1_GHI	569	heparanase
AR182	Helitron	13218244	13218362	McC_bz1_GHI	118	putative beta-glucuronidase precursor
AR182	Helitron	13375161	13381941	Hip3_98	6780	2,3-bisphosphoglycerate-dependent phosphoglycerate mutase
AR182	Helitron	13382545	13384416	Hip3_49	1871	WRKY DNA-binding protein
AR182	Helitron	13398082	13398226	Hip_x_532	144	protein phosphatase 2c
AR182	Helitron	13500038	13501398	Hip4_10	1360	prostaglandin E synthase 3
AR182	Helitron	13537943	13538356	Hip_x_633	413	minichromosome maintenance 5 protein
AR182	Helitron	13585661	13587021	Hip4_10	1360	prostaglandin E synthase 3
AR182	Helitron	13601300	13602889	Hip_x_529	1589	serine/threonine protein phosphatase 2a regulatory subunit A
AR182	Helitron	13604485	13604593	Hip_x_534	108	chloroplast pentatricopeptide repeat protein 10
AR182	Helitron	13668548	13670634	Hip_x_107	2086	pyrimidine-specific ribonucleoside hydrolase rihA
AR182	Helitron	14305388	14311378	Hip5_20	5990	putative aldehyde dehydrogenase
AR182	Helitron	14782681	14782885	Hip_x_384	204	RING-H2 finger protein ATL2C
AR182	Helitron	14790948	14791080	Hip3_35	132	trehalose-6-phosphate synthase
AR182	Helitron	14792195	14793197	Hip_x_521	1002	trehalose-6-phosphate synthase
AR182	Helitron	14793329	14793509	Hip_x_701	180	trehalose-6-phosphate synthase
AR182	Helitron	14936003	14936346	Hip_x_67	343	splicing factor
AR182	Helitron	14937107	14937340	Hip_x_67	233	splicing factor
AR182	Helitron	15015204	15015693	Hip1_129	489	amino acid transporter-like
AR182	Helitron	15297852	15307886	Hip1_39	10034	starch branching enzyme interacting protein-1
AR182	Helitron	15376231	15377223	Hip_x_450	992	putative UDP-glucosyltransferase
AR182	Helitron	15383011	15384628	Hip_x_550	1617	protein N-terminal asparagine amidohydrolase
AR182	Helitron	15405869	15405987	Hip_x_21	118	unknown protein
AR182	Helitron	15516819	15518068	Hip_x_300	1249	MADS box interactor-like
AR182	Helitron	15532972	15534719	B73_9002_RST	1747	lysine ketoglutarate reductase/saccharopine dehydrogenase
AR182	Helitron	15550197	15552891	Hip_x_746	2694	peptide chain release factor 1
AR182	Helitron	15727327	15727885	Hip3_100	558	putative BRUSHY1
AR182	Helitron	15806584	15809364	Hink_x_8	2780	putative DNA binding protein
AR182	Helitron	16086539	16087922	Hip20_1	1383	putative calcium ATPase
AR182	Helitron	16146535	16148860	Hip1_138	2325	heme oxygenase 1
AR182	Helitron	16229316	16229980	Hip26_1	664	protein phosphatase 2c
AR182	Helitron	16230425	16231026	Hip1_143	601	protein phosphatase 2C
AR182	Helitron	16265713	16265847	Hip3_40	134	transcription regulator
AR182	Helitron	16291104	16291368	Hip1_17	264	putative chaperonin 21 precursor
AR182	Helitron	16539549	16540545	Hip3_11	996	teosinte glume architecture 1
AR182	Helitron	16644964	16645942	Hip_x_511	978	stomatin-like protein
AR182	Helitron	16647384	16647799	HelA-2	415	esterase/lipase/thioesterase
AR182	Helitron	16648264	16648735	Hip1_55	471	HEC/Ndc80p family protein
AR182	Helitron	16656722	16657065	Hip1_129	343	putative myosin heavy chain
AR182	Helitron	16917668	16919288	Hip_x_25	1620	alcohol dehydrogenase class 3
AR182	Helitron	16935052	16936488	Hip_x_27	1436	alcohol dehydrogenase class 3
AR182	Helitron	16948041	16951812	Hink_x_8	3771	putative potasium transporter
AR182	Helitron	17286552	17290412	Hip3_75	3860	leaf senescence protein-like
AR182	Helitron	17409321	17418691	Hip1_16	9370	aluminum-activated malate transporter-like
AR182	Helitron	17788035	17788141	Hip_x_716	106	DUF614 containing protein
AR182	Helitron	17788178	17788856	Mo17_14594	678	3-isopropylmalate dehydratase small subunit 2
AR182	Helitron	18028658	18029912	Hip_x_226	1254	zinc-finger protein-like
AR182	Helitron	18190022	18191872	Hip_x_34	1850	putative potassium transporter HAK2p
AR182	Helitron	18333722	18338700	Hip5_26	4978	heterogeneous nuclear ribonucleoprotein A3
AR182	Helitron	18551399	18552143	Hip_x_633	744	nucleobase ascorbate transporter
AR182	Helitron	19598817	19600618	Hip_x_640	1801	unknown protein
AR182	Helitron	20003550	20008325	ba1-ref	4775	MATH domain containing protein
AR182	Helitron	20009711	20011012	Hip3_98	1301	oxysterol-binding protein
AR182	Helitron	20013144	20013628	Hip_x_588	484	glutathione S-transferase
AR182	Helitron	20300895	20301005	Hip5_28	110	adenosine 5'-phosphosulfate reductase
AR182	Helitron	20411923	20412356	Hip3_64	433	S1 self-incompatibility locus-linked pollen G211 protein
AR182	Helitron	20412371	20412608	Hide2_1	237	S1 self-incompatibility locus-linked pollen G211 protein
AR182	Helitron	20574037	20578160	Hip_x_463	4123	IWS1 C-terminus family protein
AR182	Helitron	20848872	20850514	Hip10_1	1642	amino acid transporter-like protein
AR182	Helitron	21000429	21001122	Hip3_98	693	phosphoglyceromutase
AR182	Helitron	21182410	21185571	Hip1_86	3161	protein phosphatase 2C
