# Supplementary material for: Detailed Analysis of a Contiguous 22-Mb Region of the Maize Genome
Source: PLoS Genet. 2009 Nov 20;5(11):e1000728. doi: 10.1371/journal.pgen.1000728 (PMC2773423; doi:10.1371/journal.pgen.1000728)
Supplement: Table S8 — Annotated gene list in AR182. (0.06 MB XLS) [file pgen.1000728.s022.xls]

## Sheet: ctg182_genes
Table S8. Annotated Gene list in AR182.
Gene id	Start	End
ZmAcc7g20000002	232	2444
ZmAcc7g20000006	21778	24507
ZmbAcc7G4000010	29052	29859
ZmAcc7g20000009	30964	33870
ZmAcc7g20000012	55686	58448
ZmAcc7g20000015	134260	137683
ZmAcc7g20000018	138997	141254
ZmAcc7g20000020	144890	146057
ZmAcc7g20000022	146323	148120
ZmAcc7g20000024	150896	152128
ZmAcc7g20000032	179460	181579
ZmAcc7g20000033	248664	252160
ZmAcc7g20000038	264579	266698
ZmAcc7g40000037	374777	377285
ZmAcc7g20000043	390355	391037
ZmbAcc7G4000064	395125	400037
ZmbAcc7G4000071	490763	492192
ZmbAcc7G4000073	498447	499875
ZmAcc7g20000072	541797	544214
ZmAcc7g20000078	599722	607052
ZmAcc7g20000079	599722	601037
ZmAcc7g20000081	720842	724444
Pseudomolecule_700001..800000_FG011	744615	747097
ZmAcc7g20000085	821140	823181
ZmAcc7g20000088	825443	828457
ZmAcc7g20000093	1127391	1132625
ZmbAcc7G4000154	1204625	1206239
ZmbAcc7G4000158	1274042	1274427
ZmAcc7g20000100	1274992	1278859
ZmAcc7g20000101	1282659	1283343
GM_1200001_130000.fgt004	1285700	1287127
ZmbAcc7G4000167	1289712	1290408
ZmAcc7g20000110	1292807	1294395
ZmAcc7g20000112	1305796	1310397
ZmAcc7g20000114	1317862	1321687
ZmAcc7g20000118	1335359	1335956
ZmAcc7g20000122	1432545	1438554
ZmbAcc7G4000203	1553589	1555309
ZmAcc7g20000138	1619818	1623548
ZmAcc7g20000139	1648658	1655272
ZmbAcc7G4000223	1659860	1664411
ZmAcc7g20000147	1682384	1685692
ZmAcc7g40000156	1740914	1741643
ZmAcc7g40000158	1745268	1745688
ZmbAcc7G4000243	1746462	1748007
Pseudomolecule_1700001..1800000_FG011	1750379	1750997
ZmbAcc7G4000270	1795986	1796791
ZmAcc7g20000168	1799783	1802610
ZmAcc7g20000173	2066549	2068152
ZmAcc7g20000176	2071028	2073044
Pseudomolecule_2000001..2100000_FG008	2084817	2086658
ZmAcc7g20000177	2090117	2090972
ZmAcc7g20000180	2117051	2117903
ZmbAcc7G4000321	2155510	2157274
ZmAcc7g20000183	2164354	2166227
ZmAcc7g40000199	2169400	2170961
ZmAcc7g20000194	2181016	2185642
ZmAcc7g20000195	2278622	2283528
ZmbAcc7G4000346	2287044	2288782
ZmAcc7g20000202	2307284	2313588
ZmAcc7g40000215	2315156	2315707
ZmAcc7g20000208	2349902	2353832
ZmAcc7g20000213	2475713	2484335
ZmAcc7g20000215	2490292	2492485
ZmAcc7g20000217	2494513	2495569
ZmAcc7g40000231	2496170	2496717
ZmbAcc7G4000384	2501183	2507200
ZmAcc7g20000224	2572140	2573443
ZmbAcc7G4000399	2784087	2784982
ZmAcc7g20000232	2804321	2807612
ZmAcc7g20000235	2820049	2820793
Pseudomolecule_2800001..2900000_FG006	2895509	2896126
ZmbAcc7G4000417	2897362	2903749
ZmAcc7g20000244	2909009	2911667
Pseudomolecule_2900001..3000000_FG013	2915248	2921900
ZmAcc7g20000252	2985567	2993259
ZmAcc7g20000259	3048936	3049740
ZmAcc7g20000262	3071297	3075716
ZmAcc7g20000263	3076517	3078408
ZmAcc7g20000267	3119217	3123200
ZmAcc7g20000270	3123259	3125263
ZmAcc7g20000272	3129729	3137149
ZmAcc7g20000279	3251583	3261334
ZmAcc7g20000282	3262362	3265114
ZmAcc7g20000289	3373289	3375836
ZmAcc7g20000292	3376937	3379165
ZmbAcc7G4000505	3423941	3429765
ZmAcc7g20000301	3434282	3438514
ZmAcc7g20000307	3471384	3474558
GM_ZmAcc7g20000309	3548987	3550678
ZmAcc7g20000312	3555273	3558423
ZmAcc7g20000315	3607494	3610397
ZmAcc7g20000317	3636456	3639488
ZmAcc7g20000329	3782313	3787438
ZmAcc7g20000332	3791279	3792873
ZmAcc7g40000361	3796732	3797790
ZmAcc7g20000342	3814862	3816170
ZmbAcc7G4000573	3818733	3819183
ZmAcc7g20000348	3823437	3827674
ZmAcc7g20000349	3828751	3829730
ZmAcc7g20000353	3921079	3923398
ZmAcc7g20000357	3932205	3934010
ZmAcc7g20000361	3999370	4004639
ZmAcc7g20000365	4005920	4007543
ZmbAcc7G4000609	4010881	4011657
ZmAcc7g20000369	4047284	4049925
ZmAcc7g20000371	4051723	4053561
ZmAcc7g20000373	4116730	4118067
ZmAcc7g20000376	4148081	4149814
ZmbAcc7G4000623	4150898	4151322
ZmAcc7g20000381	4241383	4243301
ZmbAcc7G4000638	4244029	4244590
ZmbAcc7G4000644	4251865	4252339
ZmbAcc7G4000646	4335825	4337270
ZmAcc7g20000392	4340235	4341181
ZmAcc7g20000398	4369071	4371525
ZmAcc7g20000404	4399854	4400415
ZmAcc7g20000405	4403917	4407460
ZmbAcc7G4000678	4408250	4410335
ZmAcc7g20000409	4413459	4417055
ZmAcc7g20000412	4444020	4446150
ZmbAcc7G4000698	4511835	4512414
ZmAcc7g20000418	4543412	4544222
ZmAcc7g20000424	4656578	4657402
ZmAcc7g20000426	4729045	4731583
ZmAcc7g20000430	4788282	4788755
ZmbAcc7G4000746	4921211	4921762
ZmbAcc7G4000754	4945192	4945793
ZmbAcc7G4000774	4994464	4996628
ZmAcc7g20000444	5028167	5028953
ZmAcc7g20000447	5037320	5041459
ZmAcc7g20000450	5107129	5108276
ZmAcc7g20000454	5154047	5154929
Pseudomolecule_5200001..5300000_FG004	5203067	5203651
ZmAcc7g20000460	5213512	5215666
ZmAcc7g20000464	5225835	5226311
ZmAcc7g20000472	5268411	5269280
ZmAcc7g20000480	5288982	5289419
Pseudomolecule_5300001..5400000_FG013	5319143	5319972
ZmbAcc7G4000866	5342481	5342952
Pseudomolecule_5300001..5400000_FG001	5354766	5357097
ZmAcc7g20000492	5416538	5417638
ZmAcc7g20000500	5450890	5453323
ZmAcc7g20000502	5469742	5470244
Pseudomolecule_5400001..5500000_FG014	5478180	5482740
ZmAcc7g20000508	5536368	5537011
ZmAcc7g20000509	5563161	5564640
ZmAcc7g20000516	5598062	5598641
ZmAcc7g20000519	5645471	5646145
ZmAcc7g20000523	5659702	5660293
ZmAcc7g20000526	5664155	5670007
ZmAcc7g20000528	5685906	5690148
ZmAcc7g20000532	5698345	5702027
ZmbAcc7G4000982	5706333	5710136
ZmAcc7g20000544	5718880	5720903
ZmAcc7g20000545	5849110	5851129
ZmbAcc7G4001005	5931192	5933140
ZmAcc7g20000554	5985309	5988436
ZmAcc7g20000563	6008352	6010993
ZmbAcc7G4001033	6013487	6014198
ZmAcc7g20000567	6021276	6023213
ZmAcc7g20000570	6024197	6027282
ZmAcc7g20000572	6027971	6031579
ZmbAcc7G4001051	6059512	6060630
ZmbAcc7G4001054	6060882	6061593
ZmAcc7g20000596	6100682	6101168
ZmbAcc7G4001120	6371009	6372536
ZmAcc7g20000615	6503891	6505605
ZmbAcc7G4001127	6508593	6509384
ZmbAcc7G4001134	6514021	6514458
ZmAcc7g20000622	6518176	6520152
ZmAcc7g20000641	6800276	6801546
ZmAcc7g20000643	6856844	6857699
ZmAcc7g20000645	6891315	6894511
ZmbAcc7G4001175	6898198	6898583
ZmAcc7g20000650	6901652	6904058
ZmAcc7g20000652	6937736	6938901
ZmbAcc7G4001189	6942289	6948935
ZmAcc7g20000656	6949159	6951450
ZmbAcc7G4001193	6953694	6955651
ZmAcc7g20000663	6992598	6993392
ZmAcc7g20000667	6996242	6999121
ZmAcc7g40000726	7000006	7000566
ZmAcc7g20000669	7000769	7004894
ZmbAcc7G4001210	7006469	7007153
ZmAcc7g20000671	7060628	7061429
GM_ZmAcc7g20000673	7066794	7067571
ZmbAcc7G4001219	7071888	7072281
ZmAcc7g20000678	7100907	7102010
ZmAcc7g20000679	7103364	7104607
ZmAcc7g20000682	7108448	7111685
ZmbAcc7G4001238	7141366	7142514
ZmbAcc7G4001245	7203132	7204283
ZmbAcc7G4001249	7205242	7207393
ZmbAcc7G4001252	7207850	7210394
ZmAcc7g20000698	7210659	7213400
ZmAcc7g20000699	7232058	7233366
Pseudomolecule_7300001..7400000_FG010	7319033	7321375
ZmAcc7g20000701	7398147	7401675
GM_ZmACC7g20000707	7418226	7419843
ZmbAcc7G4001279	7420604	7421513
ZmAcc7g20000711	7451988	7453911
ZmAcc7g20000716	7495106	7497445
ZmAcc7g40000790	7897151	7899726
ZmbAcc7G4001315	8092271	8092753
ZmbAcc7G4001323	8114659	8116633
ZmAcc7g20000738	8117645	8119312
ZmAcc7g20000741	8498983	8500948
ZmAcc7g20000746	8501189	8503555
ZmAcc7g20000754	8512658	8514137
ZmAcc7g20000755	8515025	8522848
ZmbAcc7G4001368	8678906	8681144
ZmAcc7g20000763	8681539	8682725
ZmbAcc7G4001374	8685367	8688829
ZmAcc7g20000770	8772196	8775003
ZmbAcc7G4001380	8783315	8788656
ZmAcc7g20000779	8947081	8950574
Pseudomolecule_8900001..9000000_FG014	8950868	8951388
ZmbAcc7G4001395	8966860	8970711
ZmbAcc7G4001397	8971380	8973921
ZmbAcc7G4001401	9097090	9103696
ZmAcc7g20000789	9104780	9106983
ZmAcc7g20000793	9186609	9188783
ZmbAcc7G4001410	9189997	9193644
ZmAcc7g20000800	9207793	9208385
ZmAcc7g20000805	9395590	9396440
ZmAcc7g20000809	9402727	9404802
ZmbAcc7G4001428	9405579	9405962
ZmAcc7g20000811	9407793	9408843
ZmAcc7g20000815	9412828	9415012
ZmbAcc7G4001440	9415381	9424908
ZmAcc7g20000823	9426061	9426890
ZmAcc7g20000830	9468561	9475354
ZmAcc7g20000834	9483729	9488452
ZmAcc7g20000836	9520746	9522430
ZmAcc7g20000841	9531443	9536159
ZmAcc7g20000846	9598233	9599297
ZmbAcc7G4001473	9627383	9627705
ZmbAcc7G4001481	9709308	9711939
ZmAcc7g20000853	9719785	9720337
ZmAcc7g20000855	9724872	9725532
ZmbAcc7G4001492	9764482	9767086
ZmAcc7g20000859	9770027	9770804
ZmAcc7g20000863	9934351	9935828
ZmAcc7g20000866	9935519	9938656
ZmbAcc7G4001506	9939145	9941766
ZmAcc7g20000878	9949971	9951416
ZmAcc7g20000880	9983634	9987514
ZmAcc7g20000884	10000410	10001880
ZmAcc7g20000885	10178947	10183955
ZmAcc7g20000890	10183258	10185205
ZmAcc7g20000892	10188540	10191114
ZmAcc7g20000898	10216707	10221027
ZmAcc7g20000902	10305870	10312014
MaizeOs02g57630	10362036	10368068
ZmAcc7g20000906	10381547	10383382
ZmAcc7g20000908	10450532	10454726
ZmAcc7g20000912	10487305	10490243
ZmAcc7g20000916	10622493	10624866
ZmbAcc7G4001555	10716846	10718106
ZmAcc7g20000926	10761761	10763564
ZmAcc7g20000928	10766829	10769535
ZmbAcc7G4001569	10773639	10775032
ZmbAcc7G4001579	10780388	10781120
ZmAcc7g20000937	10785754	10786943
ZmbAcc7G4001585	10823185	10826922
ZmAcc7g40001012	10827143	10827884
ZmAcc7g20000942	10858203	10858983
ZmAcc7g20000943	10887611	10891091
ZmAcc7g20000946	10891823	10892636
ZmAcc7g20000947	10940132	10943378
ZmAcc7g20000950	10942097	10943224
ZmAcc7g20000951	10945570	10948015
MaizeZmAcc7g20000954+956|GeneMark.hmm|1022_aa	10949894	10954226
ZmAcc7g20000960	11025267	11026212
ZmAcc7g20000963	11033185	11037737
ZmbAcc7G4001624	11182080	11182915
ZmAcc7g20000973	11226451	11228408
ZmAcc7g20000976	11232775	11233657
ZmAcc7g20000979	11330150	11334393
ZmAcc7g20000983	11340275	11341501
ZmAcc7g20000986	11343051	11347279
ZmAcc7g20000987	11410498	11415158
Pseudomolecule_11400001..11500000_FG016	11416644	11417860
ZmAcc7g20000995	11505708	11508561
ZmAcc7g20000998	11511090	11514786
ZmbAcc7G4001668	11520217	11523182
ZmAcc7g40001084	11544687	11545124
ZmbAcc7G4001680	11565150	11566711
ZmbAcc7G4001684	11569857	11570623
ZmAcc7g20001009	11597286	11599024
ZmAcc7g20001011	11604820	11615321
ZmAcc7g20001013	11634594	11636403
ZmAcc7g20001016	11637836	11638086
ZmbAcc7G4001695	11638901	11640913
ZmAcc7g20001020	11640810	11642703
ZmAcc7g20001022	11652998	11655580
ZmAcc7g20001023	11655915	11659032
ZmAcc7g20001027	11697191	11699350
ZmAcc7g20001033	11734961	11736554
ZmAcc7g20001036	11743211	11744780
ZmAcc7g20001040	11748128	11749312
ZmAcc7g20001042	11753541	11755710
ZmAcc7g20001050	11872043	11872279
ZmAcc7g20001053	11881245	11885178
ZmbAcc7G4001748	11885203	11889009
ZmAcc7g20001062	11968913	11969758
ZmAcc7g20001066	11978476	11981533
ZmAcc7g20001069	12018838	12022712
ZmAcc7g20001071	12043097	12047078
ZmAcc7g20001075	12049218	12052524
ZmbAcc7G4001777	12068829	12069323
ZmbAcc7G4001780	12073442	12079259
ZmAcc7g20001090	12130209	12132035
ZmbAcc7G4001799	12152349	12153833
ZmbAcc7G4001817	12231025	12235271
ZmbAcc7G4001823	12292508	12296764
ZmbAcc7G4001833	12335555	12340808
ZmAcc7g20001127	12341370	12344420
ZmAcc7g20001132	12350071	12351587
ZmbAcc7G4001844	12430629	12435657
ZmAcc7g20001140	12440037	12440684
ZmbAcc7G4001858	12474762	12475486
ZmAcc7g20001151	12484349	12486187
ZmAcc7g40001247	12563384	12566603
ZmAcc7g20001179	12650944	12655727
ZmAcc7g20001184	12684296	12685389
ZmAcc7g20001193	12734796	12735684
ZmAcc7g20001196	12737152	12739441
ZmAcc7g20001197	12825986	12828585
ZmbAcc7G4001934	12828897	12830102
ZmAcc7g20001201	12830865	12832734
ZmAcc7g20001213	12858995	12860223
ZmAcc7g20001218	12866252	12867883
ZmAcc7g20001221	13017625	13025154
ZmAcc7g20001225	13040213	13047956
ZmAcc7g20001228	13052454	13053111
GM_ZmAcc7G40001967	13055743	13057087
ZmAcc7g20001238	13061378	13062100
Pseudomolecule_13000001..13100000_FG014	13077829	13078364
ZmAcc7g20001240	13128220	13128639
ZmAcc7g20001241	13135325	13138198
ZmbAcc7G4001992	13141455	13144379
ZmbAcc7G4001994	13149265	13161109
ZmAcc7g20001250	13161401	13163804
ZmAcc7g20001255	13212611	13214763
ZmAcc7g20001258	13216616	13219304
ZmAcc7g20001261	13375259	13375621
ZmAcc7g40001335	13375939	13379793
Pseudomolecule_13300001..13400000_FG007	13377212	13380777
ZmAcc7g20001264	13382654	13384210
ZmAcc7g20001267	13387166	13387486
Pseudomolecule_13300001..13400000_FG004	13395230	13395482
ZmAcc7g20001272	13397701	13400002
ZmAcc7g20001273	13431328	13434467
ZmAcc7g20001279	13486823	13488311
ZmAcc7g20001281	13535470	13539867
ZmAcc7g20001284	13540152	13543215
ZmAcc7g40001374	13624282	13624991
ZmAcc7g20001299	13632202	13632538
ZmAcc7g20001301	13634131	13636672
ZmAcc7g20001303	13637917	13638932
ZmAcc7g20001305	13644841	13648762
ZmAcc7g20001309	13654927	13659154
ZmAcc7g40001392	13669503	13670317
ZmAcc7g20001315	13691169	13693398
ZmAcc7g20001317	13738644	13739952
ZmbAcc7G4002105	13761206	13763596
ZmAcc7g20001324	13769978	13770742
ZmbAcc7G4002111	13820811	13822602
ZmAcc7g20001330	13825745	13827655
ZmAcc7g20001331	13827843	13830517
ZmAcc7g20001334	13831951	13834006
ZmAcc7g20001336	13842054	13843146
ZmAcc7g20001337	13871509	13871974
ZmbAcc7G4002125	13874041	13875189
ZmAcc7g20001343	13881428	13881873
ZmAcc7g20001346	13888617	13894076
ZmbAcc7G4002137	14105899	14110714
Pseudomolecule_14300001..14400000_FG011	14305924	14308462
ZmbAcc7G4002148	14311670	14313597
ZmbAcc7G4002157	14383096	14384768
ZmAcc7g20001366	14430891	14437783
ZmAcc7g20001372	14603063	14607053
ZmbAcc7G4002176	14612823	14614816
ZmAcc7g20001376	14673545	14674511
ZmAcc7g20001380	14738583	14741738
ZmAcc7g20001382	14743265	14746771
ZmAcc7g20001383	14750346	14751638
ZmAcc7g20001385	14782228	14783363
ZmbAcc7G4002196	14791426	14793519
ZmAcc7g20001390	14931562	14934980
ZmAcc7g20001391	14935206	14939626
ZmAcc7g20001395	15013874	15018098
ZmbAcc7G4002210	15019152	15021231
ZmbAcc7G4002234	15073419	15076829
Pseudomolecule_15100001..15200000_FG008	15128315	15128540
ZmbAcc7G4002240	15133987	15135114
ZmbAcc7G4002244	15172500	15177531
ZmbAcc7G4002254	15287794	15292539
ZmAcc7g20001429	15303883	15305730
ZmAcc7g20001436	15364082	15371682
ZmAcc7g20001442	15380955	15381898
ZmAcc7g20001452	15430746	15434693
ZmAcc7g20001454	15514701	15516407
ZmAcc7g20001456	15517360	15523628
ZmbAcc7G4002313	15518082	15519455
ZmAcc7g20001464	15525382	15526635
ZmAcc7g20001465	15528063	15531529
ZmAcc7g20001468	15532757	15543274
ZmAcc7g20001471	15706038	15708807
ZmbAcc7G4002337	15723913	15728431
ZmAcc7g20001479	15829381	15831982
ZmbAcc7G4002352	15869058	15870935
Pseudomolecule_15900001..16000000_FG012	15952826	15957919
ZmAcc7g20001486	16044347	16048006
ZmAcc7g20001488	16086734	16087271
ZmAcc7g20001489	16135309	16137771
ZmbAcc7G4002365	16139620	16143991
ZmbAcc7G4002385	16256060	16271954
ZmAcc7g20001501	16290304	16292404
Pseudomolecule_16300001..16400000_FG017	16347085	16347371
ZmAcc7g20001505	16430359	16433432
ZmAcc7g20001508	16434503	16436870
ZmAcc7g20001518	16523531	16528728
Pseudomolecule_16500001..16600000_FG021	16538903	16539289
ZmAcc7g20001520	16586685	16587973
ZmbAcc7G4002440	16590892	16592429
ZmAcc7g20001524	16639721	16643537
ZmAcc7g20001525	16643833	16644214
ZmbAcc7G4002454	16667144	16677668
ZmbAcc7G4002459	16823930	16831649
ZmAcc7g20001545	16911944	16912939
ZmAcc7g20001554	16938909	16939209
ZmbAcc7G4002477	16939250	16942508
ZmbAcc7G4002489	16973407	16977189
GM_ZmAcc7g40001649	17096129	17096714
ZmAcc7g20001567	17116521	17117223
ZmAcc7g20001569	17130829	17131782
GM_ZmAcc7G40002505	17134762	17135741
ZmAcc7g20001574	17136563	17136998
ZmbAcc7G4002511	17167321	17169088
ZmAcc7g20001579	17175553	17177109
ZmAcc7g20001581	17180197	17180607
Pseudomolecule_17200001..17300000_FG009	17275173	17276851
ZmAcc7g20001586	17278515	17280235
ZmbAcc7G4002531	17288075	17289806
ZmbAcc7G4002538	17377117	17380463
ZmAcc7g20001597	17400031	17400393
ZmAcc7g20001602	17423404	17424788
ZmAcc7g20001603	17437703	17439210
ZmAcc7g20001605	17440984	17446051
ZmAcc7g20001607	17451406	17453627
ZmAcc7g40001703	17667774	17671536
ZmbAcc7G4002571	17680092	17687370
ZmAcc7g20001624	17792963	17796279
ZmbAcc7G4002599	17830922	17833526
ZmbAcc7G4002603	17834188	17835778
ZmbAcc7G4002606	17842860	17854312
ZmAcc7g20001635	18027486	18033556
ZmAcc7g20001652	18193501	18194191
ZmAcc7g20001655	18246852	18253309
ZmAcc7g20001658	18253461	18254665
ZmAcc7g20001660	18295679	18297042
ZmAcc7g20001662	18299536	18304874
ZmAcc7g20001664	18307028	18310966
ZmbAcc7G4002661	18335148	18336401
MaizeOs02g52780|GeneMark.hmm|398_aa	18344361	18345377
ZmAcc7g20001669	18345420	18352297
MaizeOs02g52770|GeneMark.hmm|gene_2|182_aa	18356077	18356546
ZmAcc7g20001673	18363358	18365271
ZmAcc7g20001680	18367358	18367972
ZmAcc7g20001677	18369164	18370473
ZmbAcc7G4002682	18381088	18382913
ZmbAcc7G4002686	18471647	18474661
ZmAcc7g20001692	18481190	18481740
ZmAcc7g20001695	18487247	18487953
ZmAcc7g20001699	18518487	18519580
ZmAcc7g20001702	18527517	18528959
MaizeOs02g52410|GeneMark.hmm|182_aa	18535609	18538807
ZmbAcc7G4002703	18539242	18539665
ZmAcc7g20001708	18541592	18542271
ZmbAcc7G4002715	18597667	18598546
ZmAcc7g20001718	18663618	18666916
ZmAcc7g20001724	18861485	18863075
ZmAcc7g20001734	19393730	19395733
ZmAcc7g20001736	19402939	19405590
ZmAcc7g20001737	19419786	19421912
ZmAcc7g20001741	19433473	19435693
ZmAcc7g20001744	19440286	19442077
ZmAcc7g20001746	19447021	19450030
ZmbAcc7G4002775	19484287	19485894
ZmAcc7g20001749	19551581	19553624
ZmAcc7g20001753	19556895	19558025
ZmbAcc7G4002792	19574998	19575451
ZmAcc7g20001758	19580662	19581725
ZmAcc7g20001760	19589842	19591144
ZmbAcc7G4002802	19598158	19604533
ZmAcc7g20001768	19609967	19611137
ZmbAcc7G4002810	19852681	19862224
ZmAcc7g20001775	19984017	19985991
ZmAcc7g20001780	19988950	19990049
ZmAcc7g20001786	20002423	20004941
ZmAcc7g20001792	20015397	20016672
ZmAcc7g20001793	20025286	20026567
ZmAcc7g20001801	20052472	20053537
ZmAcc7g40001900	20164585	20166346
MaizeOs02g51900_2|GeneMark.hmm|484_aa	20213741	20215326
ZmbAcc7G4002863	20217353	20218969
ZmbAcc7G4002866	20221822	20224219
ZmAcc7g20001815	20282412	20287693
ZmAcc7g20001818	20299560	20301584
ZmAcc7g20001822	20363458	20365001
ZmAcc7g20001825	20410029	20413117
ZmAcc7g20001828	20414862	20417372
ZmbAcc7G4002890	20432801	20433647
Pseudomolecule_20400001..20500000_FG008	20441608	20444362
ZmbAcc7G4002894	20554410	20554987
ZmAcc7g20001840	20565186	20566134
ZmAcc7g20001842	20568491	20571738
ZmAcc7g20001850	20675240	20676708
ZmAcc7g20001853	20683123	20684006
ZmAcc7g20001858	20833152	20834232
ZmAcc7g20001861	20953854	20958237
ZmAcc7g20001863	20992846	20995052
ZmAcc7g20001866	20995185	20996577
ZmAcc7g20001868	20999034	21001981
ZmbAcc7G4002954	21023476	21024561
ZmAcc7g20001875	21106777	21108639
ZmAcc7g20001878	21110793	21117963
Pseudomolecule_21100001..21200000_FG011	21170852	21171176
ZmAcc7g20001881	21189484	21193352
ZmAcc7g20001884	21194748	21196803
ZmAcc7g20001888	21198880	21199619
Pseudomolecule_21200001..21300000_FG005	21200384	21202636
ZmAcc7g20001891	21284021	21285620
ZmAcc7g20001898	21480328	21482969
ZmAcc7g20001900	21531314	21538286
ZmbAcc7G4002997	21547233	21557539
ZmAcc7g20001903	21561716	21565864
ZmAcc7g20001905	21609634	21610417
ZmAcc7g20001910	21622952	21623312
ZmAcc7g20001907	21623897	21628020
ZmAcc7g20001911	21635877	21636592
