# Supplementary material for: Detailed Analysis of a Contiguous 22-Mb Region of the Maize Genome
Source: PLoS Genet. 2009 Nov 20;5(11):e1000728. doi: 10.1371/journal.pgen.1000728 (PMC2773423; doi:10.1371/journal.pgen.1000728)
Supplement: Table S9 — Clones list of the AR182 homologous region in Chr5. (0.03 MB XLS) [file pgen.1000728.s023.xls]

## Sheet: Sheet1
Table S9. Clones List of the AR182 homologous region in Chr5.
Clone	Agarose Contig	Agarose Left	Agarose Right	GenBank AC	Seq Length (bp)	BAC2BAC Overlapping Length	BES2BAC (%)		Additional GenBank AC
							Previous	Next
c0147A01	250	694	732	AC209363	169831	22386	97.03	99.86
c0064N02	250	724	765	AC204604	158998	15807	99.74	99.45
c0267I01	250	755	789	AC194862	169529	11979	99.57	99.56
c0026N16	250	777	816	AC190617	190288	46924	98.16	99.55
c0201M22	250	811	852	AC195787	184140	2912	99.02	98.91
c0138L01	250	845	878	AC204212	119717	39760	97.53	0
c0136O19	250	862	892	AC217793	133773	54685	99.46	99.46
c0285F24	250	879	902	AC207399	145479	49580	99.88	99.87
c0188M13	250	905	923	AC212667	182119	49286	99.84	99.42
c0112F03	250	918	946	AC207281	152873	41905	99.74	98.54
c0530E01	250	947	986	AC185617	206375	52258	99.12	99.56
c0209F18	250	980	1019	AC216731	243374	62571	99.6	99.22
c0497N19	250	994	1024	AC210017	168552	85351	99.28	99.52
c0179M24	250	1009	1045	AC212564	184632	22475	99.59	0
c0514B02	250	1050	1087	AC210609	147170	35683	97.07	99.24
c0520M14	250	1080	1155	AC210250	177737	19921	99.58	99.04
c0299G22	250	1150	1180	AC214043	172628	116342	100	100
c0184N10	250	1159	1201	AC203071	192983	90597	99.77	97.35
b0195H23	250	1180	1205	AC233911	136859	43533	99.53	99.04
c0307L08	250	1196	1215	AC203391	158306	23810	99.79	99.71
c0050I21	250	1214	1257	AC208539	189014	11209	98.69	99.73
c0430E01	250	1251	1284	AC197010	161611	81312	99.48	99.57
c0170J22	250	1275	1307	AC191400	172937	43464	98.83	100	AC155562
c0504M01	250	1299	1332	AC203284	170401	21631	99.52	99.01
c0326E16	250	1326	1366	AC213983	176002	22181	99.12	0
b0353L02	250	1355	1381	AC226203	107557	51711	99.61	99.21
c0007M14	250	1369	1403	AC205029	155552	48991	0	99.87
c0488A19	250	1397	1423	AC204937	149460	21988	100	99.61
c0053G01	250	1420	1451	AC197049	204073	66909	98.47	100	AC155511
c0145C15	250	1444	1481	AC203006	168187	29579	99.14	99.24
b0221K21	250	1473	1493	AC203070	104599	8139	99.67	100
c0044F04	250	1493	1524	AC210260	187693	49060	97.36	98.83
b0223D21	250	1522	1551	AC211535	168072	104418	100	99.88
c0257N23	250	1550	1587	AC185472	176112	Right end	99.22
b0196K07	251	0	30	AC203365	142288	83199		99.7
c0495D12	251	20	81	AC213848	142272	13591	100	0
c0110F10	251	53	81	AC225820	166662	57502	99.64	99.72
c0186G11	251	76	108	AC214363	199042	69599	99.71	99.72
c0142M10	251	102	139	AC203430	187478	76244	98.44	99.42
c0478O08	251	136	173	AC195458	202490	14744	100	98.84
c0417E17	251	170	204	AC186011	167221	12555	98.28	99.88
b0086E19	251	198	214	AC217319	116044	83208	97.71	99.87
b0334D06	251	203	224	AC198320	142447	28065	0	99.78
c0073M20	251	219	254	AC203172	171221	59801	99.66	100
b0327H23	251	246	275	AC212206	126871	80594	99.64	100
b0616J14	251	260	290	AC212112	164224	61109	100	100
c0328A17	251	276	310	AC206303	148803	30462	99.05	100
b0273G04	251	303	327	AC195912	126414	27979	100	99.85
b0629E04	251	339	366	AC186566	155317	31567	100	99.34
c0052A17	251	366	407	AC196084	184573	129996	99.36	98.81
c0463C23	251	376	406	AC194844	151403	19398	99.22	99.46
c0151G09	251	399	442	AC190571	182837	28374	96.03	97.14	AC155541
b0235B12	251	435	466	AC196472	129074	18731	99.13	98.87
c0070P08	251	467	496	AC215174	188198	126075	0	99.04
c0479M22	251	481	507	AC201762	180223	6763	99.88	98.26
c0215L17	251	529	558	AC194907	145526	28225	99.2	98.14
b0216G14	251	558	575	AC190647	158987	No cmp	99.11	No next cmp	AC155419
c0257C22	251	567	595	#N/A	#N/A	No cmp	99.74	100
c0115G11	251	575	603	AC194974	156196	22650	No pre cmp	99.61
b0279L24	251	600	627	AC202177	137567	89357	99.59	99.07
c0427P14	251	608	645	AC204225	199028	68688	99.75	99.72
c0140E21	251	633	660	AC196008	186578	26131	99.31	99.54
b0610A07	251	668	699	AC186565	157939	Right end	99.86
c0162J17	252	0	43	AC185486	153758	16695		99.86
b0225M03	252	43	72	AC191410	127821	Right end	99.72
b0268G22	253	0	26	AC187045	128119	19491		100
c0023L17	253	19	57	AC194082	168822	12391	95.91	96.53
c0544M22	253	54	82	AC206847	129396	38400	98.43	98.1
c0367B18	253	74	110	AC208345	153272	29364	98.93	99.85
c0082D06	253	119	154	AC220927	210378	125974	97.17	99.86
c0150G02	253	124	161	AC198519	222270	50213	98.75	97.88
c0530J04	253	166	204	AC187233	191472	52303	0	99.65
c0218M19	253	185	222	AC195795	183795	39229	99.08	98.85
c0227F05	253	212	248	AC205514	169451		100	0
b0249P21	253	248	272	AC233918	140029	57341	100	98.84
c0326C22	253	255	296	AC225807	152486	34313	98.41	99.27
c0173B11	253	289	330	AC209017	151156	27748	99.49	99.62
b0028L24	253	323	356	AC210721	143373	38577	95.01	99.74
c0203A06	253	350	393	AC203096	216068	37996	99.87	98.89	AC155590
c0205D07	253	382	413	AC207637	123960	35384	99.62	98.4
c0247D19	253	396	430	AC210267	187242	21576	96.43	99.75
c0349K09	253	428	465	AC216236	191221	100431	99.5	99.86
c0200O20	253	453	480	AC203421	173172	13101	98.24	99.64	AC155589
c0194K18	253	478	507	AC216353	176985	4131	99.35	98
c0075I14	253	515	544	AC208447	169535	34178	99.3	99.63
c0107L23	253	538	565	AC207618	156965	101941	99.72	99.63
c0289L19	253	548	579	AC210301	183292	111884	99.24	100
c0446K10	253	559	584	AC213766	189341	33905	99.18	99.88
b0054J14	253	577	598	AC199005	176490	12580	97.12	97.73
b0548C07	253	598	622	AC193374	116274	14280	100	98.99
c0036B03	253	620	653	AC187783	213449	42222	100	98.65
b0121C05	253	656	686	AC187069	132394	51605	96.89	99.62
b0602L21	253	680	690	AC186372	137975	56903	97.42	93.27
c0078D20	253	685	715	AC188134	177193		99.73	99.48
c0277K19	253	709	745	AC203685	215450	41721	100	98.24
c0455L23	253	745	783	AC199482	190485		98.85	96.45
c0162M09	253	783	816	AC190643	184274	44714	100	99.62	AC155555
c0102O23	253	809	841	AC203443	153262	60680	98.6	100
b0265M05	253	823	842	AC217292	117154	21195	99.89	99.84
c0011K20	253	838	874	AC213803	199585	65958	100	97.84	AC155486
c0261I19	253	840	893	AC211357	178761	24490	99.74	99.73
b0185M20	253	888	906	AC217279	118687	84746	99.86	99.52
c0053E02	253	895	931	AC212707	181713	58544	99.15	99.6
c0010E05	253	910	953	AC206315	221973	109491	99.87	99.66
b0236L16	253	940	967	AC192457	154728	2865	99.62	99.86
b0293C24	253	971	995	AC187050	136115	Right end	100
b0138E16	254	0	25	AC186589	150211	57080		100
b0504G12	254	22	45	AC193387	142607	8217	99.47	99.24
c0489J09	254	40	93	AC214612	179111	52036	99.19	99.88
b0176D10	254	65	87	AC219039	119856	44132	99.22	0
c0067J03	254	88	124	AC205343	192759	5145	99.61	99.86
c0216O09	254	112	151	AC191361	183535	143512	99.52	100	AC155598
c0435B12	254	128	154	AC196774	211678	5408	99.25	99.48
c0087B09	254	158	197	AC202076	149996	2031	100	100
b0031P14	254	195	221	AC203153	134489	94418	91.2	100
c0065L11	254	207	244	AC211323	191521	70244	99.73	98.26
c0023E16	254	231	261	AC209754	177112	24859	98.78	99.48
c0493K03	254	255	295	AC225390	180714	87300	98.4	99.21
c0186N18	254	291	323	AC207417	168320	14485	97.28	99.69
c0256G11	254	317	338	AC217667	89606	33339	99.84	98.22
c0257L10	254	331	363	AC210188	178789	58248	98.92	99.46
c0009J12	254	358	387	AC209816	231631	1488	98.34	0
c0452L05	254	385	419	AC203533	105709	32566	99.46	98.01
c0545A13	254	420	448	AC210997	157004	72480	99.62	99.75
c0009J02	254	440	475	AC211313	206490	33541	100	97.75
b0264C10	254	489	506	AC208470	149587		99.04	0
b0235J16	254	490	510	AC232266	99189	12019	93.43	0
b0133J13	254	490	510	AC232393	104938		99.5	0
c0168B19	254	515	550	AC194424	171349	25200	0	99.49
c0537E02	254	545	582	AC187341	147455	25838	97.61	99.31
b0096G02	254	573	594	AC194616	106602	23130	99.43	94.02
c0535P14	254	588	615	AC202088	139689	66115	98.8	99.87
c0142C17	254	619	650	AC209725	166899	50438	100	99.5
c0322J22	254	636	684	AC209463	190216	36751	99.08	99.25
c0401B17	254	670	706	AC208348	156516	125094	99.48	98.71
c0273J14	254	686	721	AC204622	175905	39894	99.62	99.87
c0143L02	254	711	740	AC194449	190525	26343	99.22	99.84	AC155538
c0335N16	254	739	774	AC204708	191528	36254	98.49	99.5
c0001L20	254	775	818	AC214479	226264	47862	99.85	98.73
c0411F01	254	800	861	AC209947	177715	29184	99.66	99.71
b0024F07	254	856	888	AC217291	131041	89768	99.29	99.52
b0611K17	254	878	911	AC186401	153735	64811	98.84	0
c0053J11	254	896	932	AC208340	183517	42275	99.58	99.62
b0397E24	254	944	970	AC191526	121040	Right end	99.15
