# Supplementary material for: Detailed Analysis of a Contiguous 22-Mb Region of the Maize Genome
Source: PLoS Genet. 2009 Nov 20;5(11):e1000728. doi: 10.1371/journal.pgen.1000728 (PMC2773423; doi:10.1371/journal.pgen.1000728)
Supplement: Table S10 — Summary of small RNAs mapping on AR182. (0.01 MB XLS) [file pgen.1000728.s024.xls]

## Sheet: Sheet1
Table S10. Summary of small RNAs mapping on AR182
Library	Total sum of abundances (raw values)	Total sum of abundances (normalized)	Distinct signatures	Distinct:Total ratio
B73 - ZMA1	838837	912747	146893	0.16
B73 - ZMA2	1010827	913955	275785	0.3
B73 - ZMA3	813614	838094	284839	0.34
K55 -MOP1	1956619	1012167	381907	0.38
K55 - WT	902598	866139	319257	0.37
Sum	5522495	4543102	1408681	-
Average	1104499	908620	281736	0.31
