# Supplementary material for: Detailed Analysis of a Contiguous 22-Mb Region of the Maize Genome
Source: PLoS Genet. 2009 Nov 20;5(11):e1000728. doi: 10.1371/journal.pgen.1000728 (PMC2773423; doi:10.1371/journal.pgen.1000728)
Supplement: Table S11 — Summary of small RNAs mapping on exons and introns in AR182. (0.01 MB XLS) [file pgen.1000728.s025.xls]

## Sheet: Sheet1
Table S11. Summary of small RNAs mapping on exons and introns
	Exons		Introns
Library	Distinct signatures	Total sum of abundances (5TPM) hit-corrected	Distinct signatures	Total sum of abundances (5TPM) hit-corrected
B73 - ZMA1	2251	2061	11637	5672
B73 - ZMA2	4119	3815	20929	12581
B73 - ZMA3	4213	3667	23499	13600
K55 -MOP1	6308	2992	28637	10056
K55 - WT	6063	4368	29922	25299
Average	4591	3381	22925	13441
